# Supplementary material for: Excited state dynamics of azanaphthalenes reveal opportunities for the rational design of photoactive molecules
Source: Commun Chem. 2025 Jan 9;8:7. doi: 10.1038/s42004-024-01403-z (PMC11717923; doi:10.1038/s42004-024-01403-z)
Supplement: Supplementary file 3 — Supplementary Data 1 [file 42004_2024_1403_MOESM3_ESM.zip]

Archive with 90 entries (83 files):
- geometries/
- geometries/quinoline/
- geometries/quinoline/s1t2-mecp.xyz
- geometries/quinoline/s2s1-meci.xyz
- geometries/quinoline/s1-min-pipi.xyz
- geometries/quinoline/gs-min.xyz
- geometries/quinoline/TS3.xyz
- geometries/quinoline/s1-min-npi.xyz
- geometries/quinoline/s3s2-meci.xyz
- geometries/quinoline/s1s0-meci.xyz
- geometries/quinoline/TS4.xyz
- geometries/quinoline/t1-min.xyz
- geometries/quinoline/t2t1-meci.xyz
- geometries/quinoline/t1s0-mecp.xyz
- geometries/quinoline/t2-min.xyz
- geometries/18-naphthyridine/
- geometries/18-naphthyridine/t1-min.xyz
- geometries/18-naphthyridine/s1-min.xyz
- geometries/18-naphthyridine/gs-min.xyz
- geometries/18-naphthyridine/s4s3-meci.xyz
- geometries/18-naphthyridine/s3s2-meci.xyz
- geometries/18-naphthyridine/s2s1-meci.xyz
- geometries/18-naphthyridine/TS11.xyz
- geometries/18-naphthyridine/t2t1-meci.xyz
- geometries/18-naphthyridine/s1t2-mecp.xyz
- geometries/18-naphthyridine/s1s0-meci.xyz
- geometries/18-naphthyridine/t1s0-mecp.xyz
- geometries/16-naphthyridine/
- geometries/16-naphthyridine/s1t2-mecp-left.xyz
- geometries/16-naphthyridine/s1t2-mecp-right.xyz
- geometries/16-naphthyridine/t2t1-meci-left.xyz
- geometries/16-naphthyridine/t2t1-meci-right.xyz
- geometries/16-naphthyridine/t1-min.xyz
- geometries/16-naphthyridine/t1s0-mecp-right.xyz
- geometries/16-naphthyridine/t1s0-mecp-left.xyz
- geometries/16-naphthyridine/gs-min.xyz
- geometries/16-naphthyridine/s1-min-npi-left.xyz
- geometries/16-naphthyridine/s1-min-pipi.xyz
- geometries/16-naphthyridine/s4s3-meci.xyz
- geometries/16-naphthyridine/s3s2s1-meci.xyz
- geometries/16-naphthyridine/s1-min-npi-right.xyz
- geometries/16-naphthyridine/s1s0-meci-right.xyz
- geometries/16-naphthyridine/TS10.xyz
- geometries/16-naphthyridine/s1s0-meci-left.xyz
- geometries/16-naphthyridine/TS8.xyz
- geometries/16-naphthyridine/TS9.xyz
- geometries/quinoxaline/
- geometries/quinoxaline/s3s2s1-meci.xyz
- geometries/quinoxaline/gs-min.xyz
- geometries/quinoxaline/TS7.xyz
- geometries/quinoxaline/s1-min.xyz
- geometries/quinoxaline/s3s2-meci.xyz
- geometries/quinoxaline/s1t2-mecp.xyz
- geometries/quinoxaline/s1s0-meci.xyz
- geometries/quinoxaline/t1-min.xyz
- geometries/quinoxaline/t2t1-meci.xyz
- geometries/quinoxaline/t1s0-mecp.xyz
- geometries/quinazoline/
- geometries/quinazoline/s3-min.xyz
- geometries/quinazoline/gs-min.xyz
- geometries/quinazoline/s2-min.xyz
- geometries/quinazoline/s3s2-meci-right.xyz
- geometries/quinazoline/s3s2-meci-left.xyz
- geometries/quinazoline/s2s1-meci-right.xyz
- geometries/quinazoline/TS12.xyz
- geometries/quinazoline/TS6.xyz
- geometries/quinazoline/s2s1-meci-left.xyz
- geometries/quinazoline/s1-min.xyz
- geometries/quinazoline/s1s0-meci-right.xyz
- geometries/quinazoline/s1s0-meci-left.xyz
- geometries/quinazoline/TS5.xyz
- geometries/quinazoline/s1t2-mecp.xyz
- geometries/quinazoline/t2t1-meci.xyz
- geometries/quinazoline/t1-min.xyz
- geometries/quinazoline/t1s0-mecp-right.xyz
- geometries/quinazoline/t1s0-mecp-left.xyz
- geometries/isoquinoline/
- geometries/isoquinoline/s2s1-meci.xyz
- geometries/isoquinoline/s1s0-meci.xyz
- geometries/isoquinoline/gs-min.xyz
- geometries/isoquinoline/s1-min-pipi.xyz
- geometries/isoquinoline/s1-min-npi.xyz
- geometries/isoquinoline/s3s2-meci.xyz
- geometries/isoquinoline/s1t2-mecp.xyz
- geometries/isoquinoline/TS1.xyz
- geometries/isoquinoline/TS2.xyz
- geometries/isoquinoline/t2-min.xyz
- geometries/isoquinoline/t1-min.xyz
- geometries/isoquinoline/t2t1-meci.xyz
- geometries/isoquinoline/t1s0-mecp.xyz
