# Supplementary material for: Excited state dynamics of azanaphthalenes reveal opportunities for the rational design of photoactive molecules
Source: Commun Chem. 2025 Jan 9;8:7. doi: 10.1038/s42004-024-01403-z (PMC11717923; doi:10.1038/s42004-024-01403-z)
Supplement: Supplementary file 3 — Supplementary Data 1 [file 42004_2024_1403_MOESM3_ESM.zip › geometries/quinoline/s1t2-mecp.xyz]

17
Energy = -400.499410383
C    -0.0041221   -0.0153435   -0.0455072 
C     1.3922872   -0.0124966   -0.0418946 
C     2.1273206    1.1990038    0.0138934 
C     1.4346206    2.4165504    0.0859098 
C    -0.0347973    2.4481067    0.0593024 
C    -0.7050997    1.2158723    0.0039934 
C    -0.6856418    3.7447480    0.0703109 
C     0.0448864    4.9491075    0.0111849 
C     1.4445891    4.8885011   -0.0025909 
N     1.9541351    3.6508387    0.2748488 
H    -0.5595724   -0.9588175   -0.0773550 
H     1.9440154   -0.9596773   -0.0798105 
H    -1.8030806    1.2253358    0.0267924 
H     3.2219697    1.2050794    0.0154173 
H     2.1244051    5.7188999   -0.2184618 
H    -1.7808269    3.7707691    0.0248031 
H    -0.4504785    5.9176722   -0.1208363 
