# Supplementary material for: Excited state dynamics of azanaphthalenes reveal opportunities for the rational design of photoactive molecules
Source: Commun Chem. 2025 Jan 9;8:7. doi: 10.1038/s42004-024-01403-z (PMC11717923; doi:10.1038/s42004-024-01403-z)
Supplement: Supplementary file 3 — Supplementary Data 1 [file 42004_2024_1403_MOESM3_ESM.zip › geometries/quinoline/s2s1-meci.xyz]

17
Energy =
C     0.0123082   -0.0000054   -0.0280926 
C     1.4270549    0.0000022   -0.0223236 
C     2.1465871    0.0000284    1.2007896 
C     1.4583253    0.0000039    2.4357825 
C    -0.0322622    0.0000018    2.4437026 
C    -0.7014724    0.0000221    1.1990349 
C    -0.6854353    0.0000164    3.7190500 
C     0.0769280    0.0000202    4.9105566 
C     1.4907208    0.0000126    4.8344333 
N     2.1124351   -0.0000128    3.6229161 
H    -0.5352944   -0.0000412   -0.9767348 
H     1.9797580   -0.0000122   -0.9686396 
H    -1.7990892    0.0000236    1.1961125 
H     3.2414243    0.0000258    1.2187365 
H     2.1284241   -0.0000347    5.7249974 
H    -1.7812162    0.0000232    3.7589608 
H    -0.4032161    0.0000061    5.8952778 
