# Supplementary material for: Excited state dynamics of azanaphthalenes reveal opportunities for the rational design of photoactive molecules
Source: Commun Chem. 2025 Jan 9;8:7. doi: 10.1038/s42004-024-01403-z (PMC11717923; doi:10.1038/s42004-024-01403-z)
Supplement: Supplementary file 3 — Supplementary Data 1 [file 42004_2024_1403_MOESM3_ESM.zip › geometries/quinoline/s1-min-pipi.xyz]

17
Energy = -400.4985564984
C     0.0369523   -0.7242785    0.0000002 
N     1.1968186   -1.4460906    0.0000011 
C    -1.1976017   -1.4264314   -0.0000006 
C     0.0038985    0.7851785    0.0000006 
C    -1.2558524    1.4380471    0.0000003 
C    -2.4390608   -0.7356596   -0.0000003 
C    -2.4677522    0.6954435    0.0000000 
C     2.4416329    0.6974814   -0.0000007 
H    -1.2854954    2.5344636    0.0000000 
H    -1.1545943   -2.5206740   -0.0000003 
H    -3.3774754   -1.3004795   -0.0000000 
H    -3.4283596    1.2218907   -0.0000001 
C     2.3591505   -0.7340199   -0.0000003 
H     3.4241040    1.1817563   -0.0000006 
H     3.2797996   -1.3308415    0.0000003 
C     1.2509304    1.4655385    0.0000000 
H     1.2792293    2.5617480    0.0000002 
