# Supplementary material for: Excited state dynamics of azanaphthalenes reveal opportunities for the rational design of photoactive molecules
Source: Commun Chem. 2025 Jan 9;8:7. doi: 10.1038/s42004-024-01403-z (PMC11717923; doi:10.1038/s42004-024-01403-z)
Supplement: Supplementary file 3 — Supplementary Data 1 [file 42004_2024_1403_MOESM3_ESM.zip › geometries/quinoline/gs-min.xyz]

17
Energy = -400.6534175316
C    -0.1660322   -0.0425905   -0.0001418 
C     0.0151162   -1.4591762   -0.0002110 
C     1.2920796   -2.0022999   -0.0002388 
C     2.4416120   -1.1523187   -0.0001598 
C     2.2582883    0.2703004   -0.0001543 
C     0.9316991    0.8062072   -0.0001716 
C     3.4288699    1.0895999   -0.0001127 
C     4.6713292    0.4785411   -0.0001367 
C     4.7382228   -0.9485505   -0.0000953 
N     3.6817775   -1.7545356   -0.0001255 
H    -1.1798856    0.3741737   -0.0000155 
H    -0.8611793   -2.1174827   -0.0002571 
H     0.7969833    1.8949250   -0.0002387 
H     1.4615605   -3.0843235   -0.0003875 
H     5.7201725   -1.4415075    0.0000111 
H     3.3300367    2.1822847   -0.0000331 
H     5.5955997    1.0666931   -0.0002416 
