# Supplementary material for: Excited state dynamics of azanaphthalenes reveal opportunities for the rational design of photoactive molecules
Source: Commun Chem. 2025 Jan 9;8:7. doi: 10.1038/s42004-024-01403-z (PMC11717923; doi:10.1038/s42004-024-01403-z)
Supplement: Supplementary file 3 — Supplementary Data 1 [file 42004_2024_1403_MOESM3_ESM.zip › geometries/quinoline/TS3.xyz]

17
Energy = -400.4964307680
C    -0.5220413   -2.4013500    0.0336382 
C     0.8911917   -2.3539797   -0.0483548 
C     1.5745490   -1.1130817   -0.0696731 
C     0.8607813    0.1020171    0.0872898 
C    -0.6340560    0.0643900    0.1003931 
C    -1.2709849   -1.1979377    0.0819966 
C    -1.3099024    1.3162915   -0.0525874 
C    -0.5680573    2.5233244   -0.1228258 
C     0.8426790    2.4846989    0.0104170 
N     1.4892277    1.2957229    0.1331386 
H    -1.0406976   -3.3661621    0.0441430 
H     1.4679815   -3.2847755   -0.0933641 
H    -2.3678103   -1.2319190    0.1004067 
H     2.6666436   -1.0640655   -0.1323517 
H     1.4312995    3.3942694    0.1740752 
H    -2.4045283    1.3310440   -0.1164754 
H    -1.0730553    3.4957532   -0.1342760 
