# Supplementary material for: Excited state dynamics of azanaphthalenes reveal opportunities for the rational design of photoactive molecules
Source: Commun Chem. 2025 Jan 9;8:7. doi: 10.1038/s42004-024-01403-z (PMC11717923; doi:10.1038/s42004-024-01403-z)
Supplement: Supplementary file 3 — Supplementary Data 1 [file 42004_2024_1403_MOESM3_ESM.zip › geometries/quinoline/s1-min-npi.xyz]

17
Energy = -400.5000762975
C    -2.4518345    0.2783532    0.0000000 
C    -2.2791132   -1.1060456    0.0000000 
C    -0.9868247   -1.6896517    0.0000000 
C     0.1467180   -0.8531376    0.0000000 
C    -0.0034785    0.6111194    0.0000000 
C    -1.3098188    1.1235126    0.0000000 
C     1.2027645    1.4143317    0.0000000 
C     2.4840724    0.8299780    0.0000000 
C     2.6112448   -0.5652763    0.0000000 
N     1.4302059   -1.2473933    0.0000000 
H    -3.4552337    0.7169794    0.0000000 
H    -3.1525390   -1.7692432    0.0000000 
H    -1.4314367    2.2150095    0.0000000 
H    -0.8477553   -2.7753193    0.0000000 
H     3.5486376   -1.1277600    0.0000000 
H     1.0993285    2.5055434    0.0000000 
H     3.3950625    1.4389997    0.0000000 
