# Supplementary material for: Excited state dynamics of azanaphthalenes reveal opportunities for the rational design of photoactive molecules
Source: Commun Chem. 2025 Jan 9;8:7. doi: 10.1038/s42004-024-01403-z (PMC11717923; doi:10.1038/s42004-024-01403-z)
Supplement: Supplementary file 3 — Supplementary Data 1 [file 42004_2024_1403_MOESM3_ESM.zip › geometries/quinoline/s3s2-meci.xyz]

17
Energy = -400.481525715
C     0.0267512   -0.0000380   -0.0507200 
C     1.4092262    0.0000468   -0.0397571 
C     2.1134133    0.0000521    1.2157059 
C     1.4437726   -0.0000388    2.4702104 
C    -0.0172376   -0.0000046    2.4587842 
C    -0.6766144   -0.0000612    1.2105910 
C    -0.6982055    0.0000914    3.7143514 
C     0.0914356    0.0000569    4.9118428 
C     1.4766197   -0.0000955    4.8166503 
N     2.1705652   -0.0001135    3.6135145 
H    -0.5410010   -0.0000770   -0.9867989 
H     1.9826229    0.0001201   -0.9733991 
H    -1.7752676   -0.0001134    1.2034159 
H     3.2096230    0.0001077    1.2358356 
H     2.1027236   -0.0001860    5.7172984 
H    -1.7944466    0.0002037    3.7495901 
H    -0.3880006    0.0001292    5.8974445 
