# Supplementary material for: Excited state dynamics of azanaphthalenes reveal opportunities for the rational design of photoactive molecules
Source: Commun Chem. 2025 Jan 9;8:7. doi: 10.1038/s42004-024-01403-z (PMC11717923; doi:10.1038/s42004-024-01403-z)
Supplement: Supplementary file 3 — Supplementary Data 1 [file 42004_2024_1403_MOESM3_ESM.zip › geometries/quinoline/s1s0-meci.xyz]

17
Energy = -400.505406867
C    -2.2470824   -0.8465439    0.1486497 
C    -2.1971010    0.4916485    0.5674511 
C    -1.1134094   -1.4500023   -0.4369482 
C     0.0806948   -0.7237836   -0.5358451 
C     0.1398039    0.6481040   -0.1234893 
C    -1.0116363    1.2433374    0.4146447 
C     1.4058397    1.3927295   -0.3660878 
C     2.5612341    0.7217679   -0.6492488 
C     2.3941586   -0.7579439   -0.5723830 
N     1.2401623   -1.1638318   -1.2278617 
H    -3.0858472    0.9629815    1.0020864 
H    -3.1714041   -1.4247164    0.2607322 
H    -0.9882184    2.2993568    0.7115254 
H    -1.1400196   -2.4855530   -0.7933000 
H     2.6987565   -1.2635224    0.3715213 
H     1.3924403    2.4868655   -0.2741575 
H     3.5287844    1.2281554   -0.7474182 
