# Supplementary material for: Excited state dynamics of azanaphthalenes reveal opportunities for the rational design of photoactive molecules
Source: Commun Chem. 2025 Jan 9;8:7. doi: 10.1038/s42004-024-01403-z (PMC11717923; doi:10.1038/s42004-024-01403-z)
Supplement: Supplementary file 3 — Supplementary Data 1 [file 42004_2024_1403_MOESM3_ESM.zip › geometries/quinoline/TS4.xyz]

17
Energy = -400.4967018986
C    -0.5461738   -2.3508964   -0.2706535 
C     0.8437325   -2.3529227   -0.1385384 
C     1.5737117   -1.1356092   -0.0445403 
C     0.8815206    0.0724953   -0.0947824 
C    -0.5672922    0.1003377   -0.2092207 
C    -1.2511358   -1.1205589   -0.3013612 
C    -1.2251051    1.4108458   -0.1567936 
C    -0.5457540    2.5690969    0.2598646 
C     0.8475202    2.4319019    0.4663822 
N     1.3662893    1.3647760   -0.2397474 
H    -1.0952978   -3.2947582   -0.3576317 
H     1.3916422   -3.3025076   -0.1141010 
H    -2.3423147   -1.1134376   -0.4234330 
H     2.6652696   -1.1343538    0.0440403 
H     1.4147465    2.9641659    1.2469338 
H    -2.3174548    1.4345801   -0.2661765 
H    -1.0939004    3.4568512    0.5997600 
