# Supplementary material for: Excited state dynamics of azanaphthalenes reveal opportunities for the rational design of photoactive molecules
Source: Commun Chem. 2025 Jan 9;8:7. doi: 10.1038/s42004-024-01403-z (PMC11717923; doi:10.1038/s42004-024-01403-z)
Supplement: Supplementary file 3 — Supplementary Data 1 [file 42004_2024_1403_MOESM3_ESM.zip › geometries/quinoline/t1-min.xyz]

17
Energy = -400.5447947417
C    -2.3445501   -0.7952348    0.1235031 
C    -2.3489623    0.5527864    0.3828737 
C    -1.0958709   -1.4540795   -0.2272287 
C     0.1401391   -0.7286948   -0.3086429 
C     0.1303742    0.6987201   -0.0324953 
C    -1.1063325    1.3210470    0.3060966 
C     1.3606341    1.3876915   -0.1182167 
C     2.5439723    0.6446148   -0.4711506 
C     2.4424160   -0.7082356   -0.7145603 
N     1.2477267   -1.4260069   -0.6405556 
H    -3.2758912    1.0725712    0.6496675 
H    -3.2658157   -1.3852580    0.1758195 
H    -1.1239902    2.3975174    0.5133566 
H    -1.0610504   -2.5275339   -0.4393724 
H     3.3210929   -1.3049160   -0.9853628 
H     1.4097529    2.4646130    0.0811017 
H     3.5135111    1.1494471   -0.5449621 
