# Supplementary material for: Excited state dynamics of azanaphthalenes reveal opportunities for the rational design of photoactive molecules
Source: Commun Chem. 2025 Jan 9;8:7. doi: 10.1038/s42004-024-01403-z (PMC11717923; doi:10.1038/s42004-024-01403-z)
Supplement: Supplementary file 3 — Supplementary Data 1 [file 42004_2024_1403_MOESM3_ESM.zip › geometries/quinoline/t2t1-meci.xyz]

17
Energy = -400.512373737
C    -0.0061352   -0.0135912   -0.0023352 
C     1.3977959   -0.0195904    0.0014777 
C     2.1218218    1.1885141    0.0030533 
C     1.4193081    2.4025387   -0.0004806 
C    -0.0374086    2.4501792   -0.0012066 
C    -0.7033151    1.2077163   -0.0029346 
C    -0.6932960    3.7455630    0.0028630 
C     0.0460702    4.9343072    0.0026091 
C     1.4536964    4.9118862   -0.0015843 
N     1.9693562    3.6472417   -0.0031608 
H    -0.5621678   -0.9576691   -0.0042135 
H     1.9470262   -0.9682298    0.0031592 
H    -1.8011047    1.2161817   -0.0049628 
H     3.2167215    1.1994639    0.0058760 
H     2.1293755    5.7688705   -0.0086001 
H    -1.7880675    3.7765008    0.0057599 
H    -0.4450668    5.9142672    0.0046802 
