# Supplementary material for: Excited state dynamics of azanaphthalenes reveal opportunities for the rational design of photoactive molecules
Source: Commun Chem. 2025 Jan 9;8:7. doi: 10.1038/s42004-024-01403-z (PMC11717923; doi:10.1038/s42004-024-01403-z)
Supplement: Supplementary file 3 — Supplementary Data 1 [file 42004_2024_1403_MOESM3_ESM.zip › geometries/quinoline/t1s0-mecp.xyz]

17
Energy = -400.51567268
C    -2.2456055   -0.8496882    0.1673772 
C    -2.2041935    0.4951592    0.5583624 
C    -1.1059835   -1.4455569   -0.4158541 
C     0.0808058   -0.7084523   -0.5330982 
C     0.1326496    0.6648260   -0.1353045 
C    -1.0235420    1.2559457    0.3908528 
C     1.4034953    1.4086173   -0.3545592 
C     2.5483762    0.7205337   -0.6086313 
C     2.4235730   -0.7652607   -0.6398207 
N     1.2148652   -1.2030548   -1.2275187 
H    -3.0957084    0.9690935    0.9846870 
H    -3.1650794   -1.4333650    0.2883961 
H    -1.0095283    2.3155051    0.6748196 
H    -1.1215185   -2.4840999   -0.7644596 
H     2.7327772   -1.2976172    0.2864046 
H     1.3960077    2.5014288   -0.2557606 
H     3.5257652    1.2150346   -0.6660217 
