# Supplementary material for: Excited state dynamics of azanaphthalenes reveal opportunities for the rational design of photoactive molecules
Source: Commun Chem. 2025 Jan 9;8:7. doi: 10.1038/s42004-024-01403-z (PMC11717923; doi:10.1038/s42004-024-01403-z)
Supplement: Supplementary file 3 — Supplementary Data 1 [file 42004_2024_1403_MOESM3_ESM.zip › geometries/quinoline/t2-min.xyz]

17
Energy = -400.5126935646
C    -0.0047576   -0.0152099   -0.0021130 
C     1.3960996   -0.0201692    0.0013378 
C     2.1184955    1.1940716    0.0025887 
C     1.4172527    2.4118070   -0.0004361 
C    -0.0390593    2.4523274   -0.0009770 
C    -0.7065678    1.2094325   -0.0026515 
C    -0.6959715    3.7419701    0.0023493 
C     0.0503459    4.9342304    0.0019605 
C     1.4520559    4.9019327   -0.0014621 
N     1.9931366    3.6446338   -0.0027237 
H    -0.5614201   -0.9588680   -0.0039794 
H     1.9469119   -0.9676667    0.0030895 
H    -1.8041440    1.2149961   -0.0041884 
H     3.2134198    1.2062814    0.0049404 
H     2.1204750    5.7655607   -0.0068868 
H    -1.7907715    3.7747695    0.0054566 
H    -0.4408909    5.9140506    0.0036949 
