# Supplementary material for: Excited state dynamics of azanaphthalenes reveal opportunities for the rational design of photoactive molecules
Source: Commun Chem. 2025 Jan 9;8:7. doi: 10.1038/s42004-024-01403-z (PMC11717923; doi:10.1038/s42004-024-01403-z)
Supplement: Supplementary file 3 — Supplementary Data 1 [file 42004_2024_1403_MOESM3_ESM.zip › geometries/18-naphthyridine/t1-min.xyz]

16
Energy = -416.5488141856
C    -2.4514875    0.6727680    0.0013287 
C    -2.3607557   -0.6996709   -0.0000823 
N    -1.1532337   -1.3992522   -0.0048255 
C    -0.0038010   -0.6645916   -0.0043076 
C     0.0111051    0.7887549   -0.0020112 
C    -1.2348932    1.4641902   -0.0011169 
C     1.2705435    1.4385610   -0.0000016 
C     2.4706090    0.6226795    0.0011400 
C     2.3518924   -0.7475675   -0.0004447 
N     1.1304511   -1.4224312   -0.0051989 
H    -3.4299647    1.1653524    0.0049654 
H    -1.2742791    2.5592961   -0.0016552 
H    -3.2557941   -1.3317950    0.0023984 
H     1.3318494    2.5325179    0.0045872 
H     3.4587832    1.0954096    0.0030083 
H     3.2342799   -1.3970486    0.0023311 
