# Supplementary material for: Excited state dynamics of azanaphthalenes reveal opportunities for the rational design of photoactive molecules
Source: Commun Chem. 2025 Jan 9;8:7. doi: 10.1038/s42004-024-01403-z (PMC11717923; doi:10.1038/s42004-024-01403-z)
Supplement: Supplementary file 3 — Supplementary Data 1 [file 42004_2024_1403_MOESM3_ESM.zip › geometries/18-naphthyridine/s1-min.xyz]

16
Energy = -416.5258920896
C    -2.4506000    0.6860842    0.0000137 
C    -2.3780358   -0.6986055    0.0000119 
N    -1.2074052   -1.4135211   -0.0000037 
C    -0.0612349   -0.7266263   -0.0000114 
C     0.0019182    0.7584959   -0.0000148 
C    -1.2358347    1.4249376   -0.0000060 
C     1.2856551    1.3996162   -0.0000104 
C     2.4838706    0.6533570    0.0000147 
C     2.4056717   -0.7375622    0.0000167 
N     1.1559001   -1.2840811   -0.0000141 
H    -3.4207457    1.1934398    0.0000324 
H    -1.2383399    2.5225382   -0.0000098 
H    -3.2873696   -1.3125936    0.0000263 
H     1.3153239    2.4954855   -0.0000111 
H     3.4662038    1.1373919    0.0000391 
H     3.2603270   -1.4211837    0.0000417 
