# Supplementary material for: Excited state dynamics of azanaphthalenes reveal opportunities for the rational design of photoactive molecules
Source: Commun Chem. 2025 Jan 9;8:7. doi: 10.1038/s42004-024-01403-z (PMC11717923; doi:10.1038/s42004-024-01403-z)
Supplement: Supplementary file 3 — Supplementary Data 1 [file 42004_2024_1403_MOESM3_ESM.zip › geometries/18-naphthyridine/gs-min.xyz]

16
Energy = -416.6659526091
C    -0.1428824   -0.0321923    0.0000261 
C     0.1259707   -1.4361719    0.0000172 
N     1.3381311   -1.9776960   -0.0001087 
C     2.4062513   -1.1122702   -0.0001517 
C     2.2484313    0.3117898   -0.0001141 
C     0.9242232    0.8476955   -0.0000261 
C     3.4231652    1.1246372   -0.0000242 
C     4.6570355    0.4997514    0.0000245 
C     4.7021195   -0.9290270    0.0000235 
N     3.6379448   -1.7228234   -0.0000988 
H    -1.1784198    0.3249867    0.0000373 
H     0.7751931    1.9344908    0.0000204 
H    -0.7153363   -2.1429517    0.0001585 
H     3.3306192    2.2176922    0.0000313 
H     5.5892366    1.0750038    0.0000196 
H     5.6777670   -1.4344448    0.0001652 
