# Supplementary material for: Excited state dynamics of azanaphthalenes reveal opportunities for the rational design of photoactive molecules
Source: Commun Chem. 2025 Jan 9;8:7. doi: 10.1038/s42004-024-01403-z (PMC11717923; doi:10.1038/s42004-024-01403-z)
Supplement: Supplementary file 3 — Supplementary Data 1 [file 42004_2024_1403_MOESM3_ESM.zip › geometries/18-naphthyridine/s4s3-meci.xyz]

16
Energy = -416.485124797
C    -0.1941553   -0.0573608    0.0000196 
C     0.0694253   -1.4092050   -0.0000023 
N     1.3450454   -1.9887173   -0.0000280 
C     2.4100879   -1.1470451   -0.0000348 
C     2.2481342    0.3143199   -0.0000324 
C     0.9404485    0.8464212   -0.0000166 
C     3.4076319    1.1198492   -0.0000170 
C     4.7125746    0.4864805    0.0000180 
C     4.7514053   -0.8904032   -0.0000001 
N     3.6336347   -1.7350863   -0.0000243 
H    -1.2179044    0.3295227    0.0000581 
H     0.7916837    1.9344614   -0.0000173 
H    -0.7522541   -2.1366655    0.0000188 
H     3.3145338    2.2140499   -0.0000168 
H     5.6267617    1.0880661    0.0000526 
H     5.7123969   -1.4202178    0.0000226 
