# Supplementary material for: Excited state dynamics of azanaphthalenes reveal opportunities for the rational design of photoactive molecules
Source: Commun Chem. 2025 Jan 9;8:7. doi: 10.1038/s42004-024-01403-z (PMC11717923; doi:10.1038/s42004-024-01403-z)
Supplement: Supplementary file 3 — Supplementary Data 1 [file 42004_2024_1403_MOESM3_ESM.zip › geometries/18-naphthyridine/s3s2-meci.xyz]

16
Energy = -416.49745897
C    -0.1804515   -0.0729976    0.0000051 
C     0.0633057   -1.4521536   -0.0000222 
N     1.3541086   -1.9035380   -0.0000213 
C     2.4005530   -1.0608556   -0.0000275 
C     2.2412857    0.3762685   -0.0000374 
C     0.8974482    0.8524479   -0.0000022 
C     3.4482508    1.1351368   -0.0000440 
C     4.7026283    0.4681627    0.0000053 
C     4.7667633   -0.9308998    0.0000327 
N     3.6061168   -1.6539624   -0.0000040 
H    -1.2192710    0.2765024    0.0000654 
H     0.6983578    1.9310787   -0.0000054 
H    -0.7369822   -2.1995834    0.0000164 
H     3.4063351    2.2311862   -0.0000163 
H     5.6397140    1.0366402    0.0000144 
H     5.7112876   -1.4849630    0.0000410 
