# Supplementary material for: Excited state dynamics of azanaphthalenes reveal opportunities for the rational design of photoactive molecules
Source: Commun Chem. 2025 Jan 9;8:7. doi: 10.1038/s42004-024-01403-z (PMC11717923; doi:10.1038/s42004-024-01403-z)
Supplement: Supplementary file 3 — Supplementary Data 1 [file 42004_2024_1403_MOESM3_ESM.zip › geometries/18-naphthyridine/s2s1-meci.xyz]

16
Energy = -416.509390222
C    -0.1708605   -0.0448303   -0.0002273 
C     0.1006052   -1.4448649   -0.0002159 
N     1.3476521   -1.9864148   -0.0001272 
C     2.4089224   -1.1363737    0.0003251 
C     2.2419272    0.3704808    0.0004138 
C     0.9100946    0.8757438   -0.0001096 
C     3.4308104    1.1550985   -0.0001227 
C     4.6871021    0.4935464   -0.0002262 
C     4.7287730   -0.9319548   -0.0002144 
N     3.6305635   -1.7334148   -0.0001291 
H    -1.2110000    0.2991852    0.0001194 
H     0.7158737    1.9554507    0.0000149 
H    -0.7218157   -2.1709397    0.0001874 
H     3.3839079    2.2511316   -0.0000148 
H     5.6266771    1.0569613    0.0001340 
H     5.6902170   -1.4603352    0.0001927 
