# Supplementary material for: Excited state dynamics of azanaphthalenes reveal opportunities for the rational design of photoactive molecules
Source: Commun Chem. 2025 Jan 9;8:7. doi: 10.1038/s42004-024-01403-z (PMC11717923; doi:10.1038/s42004-024-01403-z)
Supplement: Supplementary file 3 — Supplementary Data 1 [file 42004_2024_1403_MOESM3_ESM.zip › geometries/18-naphthyridine/TS11.xyz]

16
Energy = -416.5167961288
C    -0.4958470   -2.3668743   -0.2923614 
C     0.8875468   -2.3732963   -0.1784765 
N     1.6655745   -1.2404635   -0.0987650 
C     1.0059093   -0.0973582   -0.1233082 
C    -0.4397107    0.0546394   -0.2088005 
C    -1.1821209   -1.1208698   -0.3052163 
C    -1.0023770    1.4144276   -0.1252504 
C    -0.2316436    2.4989657    0.2974124 
C     1.1581834    2.2353267    0.4878495 
N     1.5706805    1.1684412   -0.3034980 
H    -1.0467982   -3.3096302   -0.3721972 
H    -2.2745288   -1.0799881   -0.4045179 
H     1.4442284   -3.3180510   -0.1590223 
H    -2.0911431    1.5204147   -0.2208797 
H    -0.7023938    3.4262928    0.6470874 
H     1.7344405    2.5880219    1.3599448 
