# Supplementary material for: Excited state dynamics of azanaphthalenes reveal opportunities for the rational design of photoactive molecules
Source: Commun Chem. 2025 Jan 9;8:7. doi: 10.1038/s42004-024-01403-z (PMC11717923; doi:10.1038/s42004-024-01403-z)
Supplement: Supplementary file 3 — Supplementary Data 1 [file 42004_2024_1403_MOESM3_ESM.zip › geometries/18-naphthyridine/t2t1-meci.xyz]

16
Energy = -416.53466204
C    -2.4456720    0.6849582    0.0000090 
C    -2.3730313   -0.7036643    0.0000092 
N    -1.1968235   -1.4048585    0.0000032 
C    -0.0578842   -0.7010460   -0.0000025 
C     0.0034144    0.7649307   -0.0000059 
C    -1.2400104    1.4325801   -0.0000011 
C     1.2838880    1.4107184   -0.0000038 
C     2.4760384    0.6448651    0.0000124 
C     2.3992276   -0.7444840    0.0000144 
N     1.1529389   -1.3148236    0.0000002 
H    -3.4183046    1.1881797    0.0000178 
H    -1.2543423    2.5296308   -0.0000040 
H    -3.2796291   -1.3207199    0.0000204 
H     1.3235388    2.5055427   -0.0000113 
H     3.4612945    1.1239623    0.0000280 
H     3.2606614   -1.4185991    0.0000293 
