# Supplementary material for: Excited state dynamics of azanaphthalenes reveal opportunities for the rational design of photoactive molecules
Source: Commun Chem. 2025 Jan 9;8:7. doi: 10.1038/s42004-024-01403-z (PMC11717923; doi:10.1038/s42004-024-01403-z)
Supplement: Supplementary file 3 — Supplementary Data 1 [file 42004_2024_1403_MOESM3_ESM.zip › geometries/18-naphthyridine/s1t2-mecp.xyz]

16
Energy = -416.526099192
C    -2.4506590    0.6860754    0.0000130 
C    -2.3779596   -0.6986724    0.0000118 
N    -1.2081072   -1.4144905   -0.0000019 
C    -0.0626124   -0.7271753   -0.0000091 
C     0.0018339    0.7585488   -0.0000125 
C    -1.2359234    1.4243980   -0.0000051 
C     1.2863513    1.3993186   -0.0000092 
C     2.4840478    0.6540285    0.0000136 
C     2.4066026   -0.7376016    0.0000161 
N     1.1559294   -1.2803267   -0.0000141 
H    -3.4207769    1.1932603    0.0000300 
H    -1.2387096    2.5221262   -0.0000095 
H    -3.2874890   -1.3124864    0.0000248 
H     1.3158880    2.4951457   -0.0000102 
H     3.4666822    1.1374835    0.0000367 
H     3.2602062   -1.4224594    0.0000411 
