# Supplementary material for: Excited state dynamics of azanaphthalenes reveal opportunities for the rational design of photoactive molecules
Source: Commun Chem. 2025 Jan 9;8:7. doi: 10.1038/s42004-024-01403-z (PMC11717923; doi:10.1038/s42004-024-01403-z)
Supplement: Supplementary file 3 — Supplementary Data 1 [file 42004_2024_1403_MOESM3_ESM.zip › geometries/18-naphthyridine/s1s0-meci.xyz]

16
Energy = -416.519982199
C    -2.1506461   -0.8439712    0.1701846 
C    -2.1861177    0.4963851    0.5624017 
N    -1.0667117   -1.4418813   -0.3967356 
C     0.0195332   -0.6828987   -0.5131298 
C     0.1140971    0.7008149   -0.1469302 
C    -1.0326042    1.2932293    0.3887913 
C     1.4043765    1.4081649   -0.3730877 
C     2.5432291    0.6961998   -0.6154340 
C     2.3536391   -0.7805724   -0.5977976 
N     1.1609425   -1.1267372   -1.2438794 
H    -3.1014293    0.9193503    0.9893375 
H    -1.0328599    2.3539711    0.6689828 
H     2.6773800   -1.3374864    0.3076673 
H     1.4253915    2.5008395   -0.2707309 
H     3.5304386    1.1715132   -0.6612651 
H    -3.0326287   -1.4846910    0.2911252 
