# Supplementary material for: Excited state dynamics of azanaphthalenes reveal opportunities for the rational design of photoactive molecules
Source: Commun Chem. 2025 Jan 9;8:7. doi: 10.1038/s42004-024-01403-z (PMC11717923; doi:10.1038/s42004-024-01403-z)
Supplement: Supplementary file 3 — Supplementary Data 1 [file 42004_2024_1403_MOESM3_ESM.zip › geometries/18-naphthyridine/t1s0-mecp.xyz]

16
Energy = -416.529646421
C    -2.1360568   -0.8512536    0.2250976 
C    -2.2004700    0.5061960    0.5441931 
N    -1.0446510   -1.4439566   -0.3377244 
C     0.0100874   -0.6565232   -0.5122374 
C     0.0922265    0.7322882   -0.1875425 
C    -1.0643427    1.3202871    0.3319636 
C     1.3958942    1.4218800   -0.3722757 
C     2.5308493    0.6802086   -0.5436924 
C     2.3797145   -0.7827203   -0.6689685 
N     1.1392234   -1.1080837   -1.2680333 
H    -3.1227201    0.9294726    0.9561933 
H    -1.0809135    2.3875856    0.5850360 
H     2.7595860   -1.4299960    0.1464403 
H     1.4369972    2.5102211   -0.2422761 
H     3.5273655    1.1360393   -0.4901908 
H    -2.9967598   -1.5094152    0.3935170 
