# Supplementary material for: Excited state dynamics of azanaphthalenes reveal opportunities for the rational design of photoactive molecules
Source: Commun Chem. 2025 Jan 9;8:7. doi: 10.1038/s42004-024-01403-z (PMC11717923; doi:10.1038/s42004-024-01403-z)
Supplement: Supplementary file 3 — Supplementary Data 1 [file 42004_2024_1403_MOESM3_ESM.zip › geometries/16-naphthyridine/s1t2-mecp-left.xyz]

16
Energy = -416.513646927
N    -0.0301291   -0.1282458   -0.0791446 
C     0.0081820   -1.4463498   -0.0168387 
C     1.3029878   -2.0186919    0.0749663 
C     2.4648395   -1.1622391    0.0356077 
C     2.2889167    0.2839484   -0.0176340 
C     0.9342934    0.8069624    0.0439192 
C     3.4245985    1.1092911   -0.0500689 
C     4.7002701    0.4917971   -0.0277757 
C     4.7657787   -0.9008914    0.0199298 
N     3.6884136   -1.7371862    0.0522623 
H     0.6696894    1.8574769    0.1926530 
H    -0.9180138   -2.0174529   -0.1407598 
H     1.4249406   -3.1034590    0.0071278 
H     3.3178746    2.2001876   -0.0925617 
H     5.6158988    1.0923810   -0.0575341 
H     5.7419894   -1.4039584    0.0328512 
