# Supplementary material for: Excited state dynamics of azanaphthalenes reveal opportunities for the rational design of photoactive molecules
Source: Commun Chem. 2025 Jan 9;8:7. doi: 10.1038/s42004-024-01403-z (PMC11717923; doi:10.1038/s42004-024-01403-z)
Supplement: Supplementary file 3 — Supplementary Data 1 [file 42004_2024_1403_MOESM3_ESM.zip › geometries/16-naphthyridine/s1t2-mecp-right.xyz]

16
Energy = -416.518953858
N    -0.2184892   -0.0398652    0.0000392 
C     0.0045935   -1.3681524    0.0000409 
C     1.2546431   -2.0069377    0.0000027 
C     2.4103531   -1.1921188   -0.0000639 
C     2.2263306    0.2684395   -0.0000169 
C     0.9063585    0.7271205    0.0000053 
C     3.4250552    1.0998606   -0.0000137 
C     4.7019282    0.5445446   -0.0000229 
C     4.8756511   -0.8613249    0.0000428 
N     3.6864386   -1.5385012   -0.0003035 
H     0.7476361    1.8164333   -0.0000577 
H    -0.8955925   -1.9989528    0.0000683 
H     1.3447251   -3.0968273    0.0000284 
H     3.3011789    2.1888091    0.0000606 
H     5.6013472    1.1711241    0.0000277 
H     5.8169927   -1.4140615    0.0001626 
