# Supplementary material for: Excited state dynamics of azanaphthalenes reveal opportunities for the rational design of photoactive molecules
Source: Commun Chem. 2025 Jan 9;8:7. doi: 10.1038/s42004-024-01403-z (PMC11717923; doi:10.1038/s42004-024-01403-z)
Supplement: Supplementary file 3 — Supplementary Data 1 [file 42004_2024_1403_MOESM3_ESM.zip › geometries/16-naphthyridine/t2t1-meci-left.xyz]

16
Energy = -416.52199659
N    -0.0267744   -0.1240736    0.0573350 
C     0.0345465   -1.4639661    0.0269866 
C     1.2976529   -2.0290157    0.0130780 
C     2.4680409   -1.1515570   -0.0124572 
C     2.2718892    0.2840913   -0.0447273 
C     0.9303788    0.8329765   -0.1327560 
C     3.4225189    1.1055250   -0.0030752 
C     4.6843247    0.4896494    0.0069870 
C     4.7643498   -0.9107965    0.0070752 
N     3.6833645   -1.7306184    0.0047881 
H     0.6887435    1.8805973    0.0666603 
H    -0.9049813   -2.0257907   -0.0062888 
H     1.4254934   -3.1135550   -0.0312443 
H     3.3216847    2.1976785   -0.0055748 
H     5.5984630    1.0941999    0.0144039 
H     5.7408350   -1.4117749    0.0158095 
