# Supplementary material for: Excited state dynamics of azanaphthalenes reveal opportunities for the rational design of photoactive molecules
Source: Commun Chem. 2025 Jan 9;8:7. doi: 10.1038/s42004-024-01403-z (PMC11717923; doi:10.1038/s42004-024-01403-z)
Supplement: Supplementary file 3 — Supplementary Data 1 [file 42004_2024_1403_MOESM3_ESM.zip › geometries/16-naphthyridine/t2t1-meci-right.xyz]

16
Energy = -416.52941834
N    -0.2087749   -0.0446330    0.0000154 
C    -0.0001061   -1.3722368    0.0000188 
C     1.2638487   -1.9959802   -0.0000107 
C     2.4047138   -1.1719379   -0.0000318 
C     2.2350093    0.2705532   -0.0000313 
C     0.9047081    0.7318010   -0.0000110 
C     3.4202497    1.1084066   -0.0000186 
C     4.6984642    0.5330112    0.0000119 
C     4.8669342   -0.8631698   -0.0000182 
N     3.6895592   -1.5742571   -0.0000392 
H     0.7350751    1.8183200   -0.0000026 
H    -0.9002520   -2.0015227    0.0000523 
H     1.3650004   -3.0855138   -0.0000151 
H     3.2993108    2.1969339   -0.0000039 
H     5.6011850    1.1551772    0.0000559 
H     5.8142245   -1.4053618    0.0000279 
