# Supplementary material for: Excited state dynamics of azanaphthalenes reveal opportunities for the rational design of photoactive molecules
Source: Commun Chem. 2025 Jan 9;8:7. doi: 10.1038/s42004-024-01403-z (PMC11717923; doi:10.1038/s42004-024-01403-z)
Supplement: Supplementary file 3 — Supplementary Data 1 [file 42004_2024_1403_MOESM3_ESM.zip › geometries/16-naphthyridine/t1-min.xyz]

16
Energy = -416.5561806359
N    -0.2192373   -0.0824556   -0.0043999 
C    -0.0048756   -1.3735550   -0.0036311 
C     1.3285402   -1.9849946   -0.0015412 
C     2.4893712   -1.1580622   -0.0008341 
C     2.2715544    0.2716447   -0.0017183 
C     0.9205082    0.7419772   -0.0031238 
C     3.4085893    1.1025452   -0.0011058 
C     4.7079621    0.4729720    0.0001677 
C     4.8049112   -0.9039029    0.0009332 
N     3.7048638   -1.7529345    0.0005569 
H     0.7175179    1.8190037   -0.0034862 
H    -0.8856871   -2.0296104   -0.0047464 
H     1.4512133   -3.0727843   -0.0007663 
H     3.3103946    2.1939603   -0.0016866 
H     5.6161521    1.0856919    0.0004923 
H     5.7787518   -1.4059256    0.0018896 
