# Supplementary material for: Excited state dynamics of azanaphthalenes reveal opportunities for the rational design of photoactive molecules
Source: Commun Chem. 2025 Jan 9;8:7. doi: 10.1038/s42004-024-01403-z (PMC11717923; doi:10.1038/s42004-024-01403-z)
Supplement: Supplementary file 3 — Supplementary Data 1 [file 42004_2024_1403_MOESM3_ESM.zip › geometries/16-naphthyridine/t1s0-mecp-right.xyz]

16
Energy = -416.527539236
C    -2.1628231   -0.8079082    0.2038392 
N    -2.1597616    0.4777706    0.5867232 
C    -1.0740159   -1.4503221   -0.4294094 
C     0.0954929   -0.7129067   -0.6145603 
C     0.1409496    0.6481300   -0.2034586 
C    -1.0203474    1.1822599    0.3686935 
C     1.4090899    1.3980626   -0.4065288 
C     2.5535969    0.7105974   -0.6703069 
C     2.4519194   -0.7724967   -0.7828701 
N     1.2195198   -1.1555127   -1.3656350 
H    -1.0420596    2.2356275    0.6798099 
H    -3.0904463   -1.3654391    0.3870159 
H    -1.1391835   -2.4924662   -0.7585935 
H     1.4106407    2.4856097   -0.2648210 
H     3.5321676    1.2056734   -0.6956698 
H     2.8110207   -1.3692194    0.0819719 
