# Supplementary material for: Excited state dynamics of azanaphthalenes reveal opportunities for the rational design of photoactive molecules
Source: Commun Chem. 2025 Jan 9;8:7. doi: 10.1038/s42004-024-01403-z (PMC11717923; doi:10.1038/s42004-024-01403-z)
Supplement: Supplementary file 3 — Supplementary Data 1 [file 42004_2024_1403_MOESM3_ESM.zip › geometries/16-naphthyridine/t1s0-mecp-left.xyz]

16
Energy = -416.538435455
C    -0.0279872    0.0090169    0.0562931 
C     1.3731819   -0.0093559    0.0242860 
C     2.0958042    0.0002627    1.2412859 
C     1.3683256    0.0091953    2.4289929 
C    -0.0560954   -0.0104036    2.3505844 
N    -0.7590194    0.0031553    1.1965804 
C    -0.7775749   -0.1838740    3.6069181 
C    -0.0626229   -0.6067055    4.7776273 
N     1.2548252   -0.6413761    4.8423543 
C     1.8876430    0.1689289    3.8263231 
H     1.8973094   -0.0227164   -0.9377693 
H     3.1913895    0.0095242    1.2540389 
H     1.9067231    1.2315270    4.1400689 
H    -1.8702085   -0.2464411    3.5662758 
H    -0.6271470   -1.0728374    5.5995163 
H    -0.6036465    0.0254595   -0.8775060 
