# Supplementary material for: Excited state dynamics of azanaphthalenes reveal opportunities for the rational design of photoactive molecules
Source: Commun Chem. 2025 Jan 9;8:7. doi: 10.1038/s42004-024-01403-z (PMC11717923; doi:10.1038/s42004-024-01403-z)
Supplement: Supplementary file 3 — Supplementary Data 1 [file 42004_2024_1403_MOESM3_ESM.zip › geometries/16-naphthyridine/gs-min.xyz]

16
Energy = -416.6659665825
N    -0.1672824   -0.0303730    0.0000622 
C     0.0447924   -1.3896748    0.0000681 
C     1.2962343   -1.9857073   -0.0000410 
C     2.4590127   -1.1597942   -0.0001182 
C     2.2586858    0.2526244   -0.0000976 
C     0.9115520    0.7412172   -0.0000383 
C     3.4074681    1.0999165   -0.0000146 
C     4.6566082    0.5041363    0.0000545 
C     4.7447069   -0.9241843    0.0000010 
N     3.7042889   -1.7499538   -0.0000838 
H     0.7414312    1.8279274   -0.0001109 
H    -0.8637206   -2.0035762    0.0001939 
H     1.4165513   -3.0737180   -0.0000629 
H     3.2888682    2.1903205    0.0000003 
H     5.5741771    1.1023611    0.0001734 
H     5.7352758   -1.3992119    0.0000139 
