# Supplementary material for: Excited state dynamics of azanaphthalenes reveal opportunities for the rational design of photoactive molecules
Source: Commun Chem. 2025 Jan 9;8:7. doi: 10.1038/s42004-024-01403-z (PMC11717923; doi:10.1038/s42004-024-01403-z)
Supplement: Supplementary file 3 — Supplementary Data 1 [file 42004_2024_1403_MOESM3_ESM.zip › geometries/16-naphthyridine/s1-min-npi-left.xyz]

16
Energy = -416.5136671679
N    -0.0286214   -0.1310224   -0.0055819 
C     0.0106407   -1.4491164   -0.0036969 
C     1.3075280   -2.0250924    0.0002774 
C     2.4658266   -1.1651535   -0.0006376 
C     2.2870741    0.2812977   -0.0021386 
C     0.9343334    0.8135826   -0.0031269 
C     3.4232387    1.1078325   -0.0014386 
C     4.6989028    0.4919386    0.0001134 
C     4.7673116   -0.9017063    0.0006153 
N     3.6910833   -1.7386331    0.0002872 
H     0.6707695    1.8744075   -0.0011496 
H    -0.9274368   -2.0142770   -0.0070829 
H     1.4259270   -3.1117559    0.0009194 
H     3.3161344    2.1993718   -0.0022655 
H     5.6135029    1.0950433    0.0005281 
H     5.7443151   -1.4031470    0.0013776 
