# Supplementary material for: Excited state dynamics of azanaphthalenes reveal opportunities for the rational design of photoactive molecules
Source: Commun Chem. 2025 Jan 9;8:7. doi: 10.1038/s42004-024-01403-z (PMC11717923; doi:10.1038/s42004-024-01403-z)
Supplement: Supplementary file 3 — Supplementary Data 1 [file 42004_2024_1403_MOESM3_ESM.zip › geometries/16-naphthyridine/s1-min-pipi.xyz]

16
Energy = -416.5111656401
N    -0.2199378   -0.0220191    0.0000369 
C     0.0290912   -1.3723545    0.0000593 
C     1.3137849   -1.9887873   -0.0000435 
C     2.4844694   -1.1969614   -0.0000946 
C     2.2420677    0.2766615   -0.0000669 
C     0.8997179    0.7552508   -0.0000429 
C     3.3909492    1.1166268   -0.0000151 
C     4.6656079    0.4931271    0.0000529 
C     4.7849919   -0.9337004    0.0000048 
N     3.7064549   -1.7829213   -0.0000999 
H     0.7292726    1.8408802   -0.0000947 
H    -0.8638015   -2.0104231    0.0001728 
H     1.4069022   -3.0798440   -0.0000378 
H     3.2901926    2.2081746    0.0000170 
H     5.5753460    1.1045624    0.0001349 
H     5.7735408   -1.4059624    0.0000168 
