# Supplementary material for: Excited state dynamics of azanaphthalenes reveal opportunities for the rational design of photoactive molecules
Source: Commun Chem. 2025 Jan 9;8:7. doi: 10.1038/s42004-024-01403-z (PMC11717923; doi:10.1038/s42004-024-01403-z)
Supplement: Supplementary file 3 — Supplementary Data 1 [file 42004_2024_1403_MOESM3_ESM.zip › geometries/16-naphthyridine/s4s3-meci.xyz]

16
Energy = -416.492854467
N    -0.1980455   -0.0727113    0.0000464 
C    -0.0108594   -1.3859197    0.0000478 
C     1.2883471   -1.9954119   -0.0000283 
C     2.4652524   -1.1786686   -0.0000686 
C     2.2685432    0.2781521   -0.0000521 
C     0.9400077    0.7410181   -0.0000627 
C     3.4083097    1.1220340   -0.0000163 
C     4.7047232    0.5014149    0.0000495 
C     4.7712710   -0.8889152   -0.0000122 
N     3.6859771   -1.7556552   -0.0000923 
H     0.7333791    1.8192096   -0.0000796 
H    -0.9101165   -2.0152679    0.0001659 
H     1.4049425   -3.0845403   -0.0000548 
H     3.2871963    2.2121100   -0.0000035 
H     5.6225787    1.0973993    0.0001404 
H     5.7471434   -1.3919381    0.0000202 
