# Supplementary material for: Excited state dynamics of azanaphthalenes reveal opportunities for the rational design of photoactive molecules
Source: Commun Chem. 2025 Jan 9;8:7. doi: 10.1038/s42004-024-01403-z (PMC11717923; doi:10.1038/s42004-024-01403-z)
Supplement: Supplementary file 3 — Supplementary Data 1 [file 42004_2024_1403_MOESM3_ESM.zip › geometries/16-naphthyridine/s3s2s1-meci.xyz]

16
Energy = -416.502755531
N    -0.1480284   -0.0771446    0.0015763 
C     0.0184626   -1.4047961    0.0011585 
C     1.2953557   -2.0123221   -0.0011532 
C     2.4493818   -1.1663795   -0.0012202 
C     2.2377102    0.2919922   -0.0015958 
C     0.9139444    0.7883339   -0.0022033 
C     3.4113499    1.1075048    0.0007089 
C     4.6805894    0.4873534    0.0016998 
C     4.7943662   -0.9153266   -0.0014553 
N     3.6738602   -1.7051201   -0.0019622 
H     0.6868761    1.8602530   -0.0034456 
H    -0.8904969   -2.0209050    0.0042293 
H     1.4115387   -3.1007222   -0.0009305 
H     3.3160530    2.1998585    0.0019712 
H     5.5939111    1.0938931    0.0049922 
H     5.7637759   -1.4241626   -0.0023701 
