# Supplementary material for: Excited state dynamics of azanaphthalenes reveal opportunities for the rational design of photoactive molecules
Source: Commun Chem. 2025 Jan 9;8:7. doi: 10.1038/s42004-024-01403-z (PMC11717923; doi:10.1038/s42004-024-01403-z)
Supplement: Supplementary file 3 — Supplementary Data 1 [file 42004_2024_1403_MOESM3_ESM.zip › geometries/16-naphthyridine/s1-min-npi-right.xyz]

16
Energy = -416.5192809808
N    -0.2192472   -0.0430971    0.0000215 
C     0.0017166   -1.3666979    0.0000344 
C     1.2608093   -2.0016661   -0.0000145 
C     2.4151251   -1.1855055   -0.0000526 
C     2.2282545    0.2704102   -0.0000405 
C     0.9066440    0.7316688   -0.0000232 
C     3.4209547    1.1016854   -0.0000109 
C     4.7030771    0.5377396    0.0000165 
C     4.8674633   -0.8603721   -0.0000080 
N     3.6879621   -1.5617434   -0.0000955 
H     0.7422951    1.8196287   -0.0000483 
H    -0.8963549   -2.0005380    0.0000933 
H     1.3540233   -3.0913716   -0.0000097 
H     3.3006668    2.1909726    0.0000244 
H     5.6022069    1.1645190    0.0000793 
H     5.8135535   -1.4060427    0.0000337 
