# Supplementary material for: Excited state dynamics of azanaphthalenes reveal opportunities for the rational design of photoactive molecules
Source: Commun Chem. 2025 Jan 9;8:7. doi: 10.1038/s42004-024-01403-z (PMC11717923; doi:10.1038/s42004-024-01403-z)
Supplement: Supplementary file 3 — Supplementary Data 1 [file 42004_2024_1403_MOESM3_ESM.zip › geometries/16-naphthyridine/s1s0-meci-right.xyz]

16
Energy = -416.518322998
C    -2.1645523   -0.8052707    0.1827946 
N    -2.1460436    0.4694102    0.6057244 
C    -1.0845242   -1.4503914   -0.4602928 
C     0.1030057   -0.7329316   -0.6133490 
C     0.1577898    0.6241523   -0.1756361 
C    -0.9974951    1.1619209    0.4061830 
C     1.4149933    1.3847110   -0.4111946 
C     2.5648651    0.7198033   -0.7205704 
C     2.4270549   -0.7679446   -0.7134565 
N     1.2411166   -1.1457971   -1.3532418 
H    -1.0058562    2.2102961    0.7349494 
H    -3.0995655   -1.3552605    0.3514638 
H    -1.1638183   -2.4851915   -0.8085858 
H     1.4010763    2.4754061   -0.2901572 
H     3.5306163    1.2306606   -0.8136301 
H     2.7570970   -1.3161130    0.1951991 
