# Supplementary material for: Excited state dynamics of azanaphthalenes reveal opportunities for the rational design of photoactive molecules
Source: Commun Chem. 2025 Jan 9;8:7. doi: 10.1038/s42004-024-01403-z (PMC11717923; doi:10.1038/s42004-024-01403-z)
Supplement: Supplementary file 3 — Supplementary Data 1 [file 42004_2024_1403_MOESM3_ESM.zip › geometries/16-naphthyridine/TS10.xyz]

16
Energy = -416.5132940421
N    -0.6973695   -2.5217260   -0.3288407 
C     0.6372015   -2.5277004   -0.2332667 
C     1.4606345   -1.3766295   -0.1282670 
C     0.8313025   -0.1330342   -0.1127054 
C    -0.6109823   -0.0798588   -0.2016749 
C    -1.2919898   -1.2937085   -0.3127488 
C    -1.2499077    1.2482148   -0.1429506 
C    -0.5454067    2.3792182    0.2565704 
C     0.8574660    2.2089599    0.5066385 
N     1.3571613    1.1379762   -0.2250526 
H    -2.3865967   -1.2907079   -0.4149828 
H     1.1144220   -3.5173175   -0.2456797 
H     2.5499457   -1.4618119   -0.0650990 
H    -2.3388877    1.2993912   -0.2713091 
H    -1.0682190    3.3022945    0.5372281 
H     1.3812251    2.6264393    1.3821413 
