# Supplementary material for: Excited state dynamics of azanaphthalenes reveal opportunities for the rational design of photoactive molecules
Source: Commun Chem. 2025 Jan 9;8:7. doi: 10.1038/s42004-024-01403-z (PMC11717923; doi:10.1038/s42004-024-01403-z)
Supplement: Supplementary file 3 — Supplementary Data 1 [file 42004_2024_1403_MOESM3_ESM.zip › geometries/16-naphthyridine/s1s0-meci-left.xyz]

16
Energy = -416.524285933
C    -0.0149324   -0.0028487    0.0666857 
C     1.3846596   -0.0078234    0.0183265 
C     2.1133868    0.0054529    1.2285942 
C     1.3875392   -0.0100655    2.4178008 
C    -0.0473032   -0.0378607    2.3670675 
N    -0.7413486   -0.0176026    1.2122646 
C    -0.7860871   -0.1821847    3.6370163 
C    -0.1006228   -0.5915782    4.7770884 
N     1.2626470   -0.7208971    4.7095721 
C     1.8183401    0.1905880    3.8307317 
H     1.9004647   -0.0042044   -0.9478699 
H     3.2088787    0.0329171    1.2376425 
H     1.9039531    1.2440548    4.1756658 
H    -1.8787023   -0.2167214    3.5887703 
H    -0.6214097   -1.0293060    5.6389021 
H    -0.5985631    0.0114401   -0.8623886 
