# Supplementary material for: Excited state dynamics of azanaphthalenes reveal opportunities for the rational design of photoactive molecules
Source: Commun Chem. 2025 Jan 9;8:7. doi: 10.1038/s42004-024-01403-z (PMC11717923; doi:10.1038/s42004-024-01403-z)
Supplement: Supplementary file 3 — Supplementary Data 1 [file 42004_2024_1403_MOESM3_ESM.zip › geometries/16-naphthyridine/TS8.xyz]

16
Energy = -416.5099528902
N    -0.4016823   -2.4708674   -0.3395169 
C     0.9391053   -2.4761445   -0.2211741 
C     1.5634582   -1.2369300   -0.0523497 
C     0.7385831   -0.0383148    0.1037293 
C    -0.6918016   -0.1255257   -0.1398531 
C    -1.1011205   -1.3815302   -0.7778415 
C    -1.4846261    1.0135612    0.0247834 
C    -0.8522362    2.2156055    0.4335354 
C     0.5281816    2.2024915    0.6319644 
N     1.3352147    1.1133762    0.4667104 
H    -1.6891929   -1.4273564   -1.7068650 
H     1.4488767   -3.4301996   -0.0401435 
H     2.6118964   -1.1838713    0.2557631 
H    -2.5642386    0.9714048   -0.1632716 
H    -1.4281852    3.1344042    0.5860132 
H     1.0477673    3.1198973    0.9385124 
