# Supplementary material for: Excited state dynamics of azanaphthalenes reveal opportunities for the rational design of photoactive molecules
Source: Commun Chem. 2025 Jan 9;8:7. doi: 10.1038/s42004-024-01403-z (PMC11717923; doi:10.1038/s42004-024-01403-z)
Supplement: Supplementary file 3 — Supplementary Data 1 [file 42004_2024_1403_MOESM3_ESM.zip › geometries/16-naphthyridine/TS9.xyz]

16
Energy = -416.5081596931
N    -0.5265302   -2.5574981   -0.0906202 
C     0.8019410   -2.5496924   -0.0269341 
C     1.5057197   -1.3262466    0.0952020 
C     0.8051930   -0.0840819    0.0530248 
C    -0.6535411   -0.1200574   -0.0380384 
C    -1.2487167   -1.4231813    0.0430129 
C    -1.3843313    1.0950654   -0.0579956 
C    -0.6755190    2.3273098   -0.0081808 
C     0.7141499    2.2916817    0.0129628 
N     1.4148241    1.1153524    0.1067229 
H    -2.3194569   -1.5144763    0.2688216 
H     1.3292159   -3.5004931   -0.1679800 
H     2.5972211   -1.3224505    0.0153356 
H    -2.4766057    1.0758993   -0.1511863 
H    -1.2029562    3.2872377   -0.0338536 
H     1.3193929    3.2056305   -0.0202869 
