# Supplementary material for: Excited state dynamics of azanaphthalenes reveal opportunities for the rational design of photoactive molecules
Source: Commun Chem. 2025 Jan 9;8:7. doi: 10.1038/s42004-024-01403-z (PMC11717923; doi:10.1038/s42004-024-01403-z)
Supplement: Supplementary file 3 — Supplementary Data 1 [file 42004_2024_1403_MOESM3_ESM.zip › geometries/quinoxaline/s3s2s1-meci.xyz]

16
Energy = -416.503293116
C    -0.1873352   -0.0546357   -0.0000681 
C    -0.0380582   -1.4240998   -0.0000925 
C     1.2986337   -1.9764231    0.0000517 
C     2.4816065   -1.1840394    0.0000139 
C     2.3250241    0.2536294   -0.0000147 
C     0.9990823    0.7726123    0.0000316 
N     3.3704165    1.1394516   -0.0000003 
C     4.5857248    0.4744189   -0.0000267 
C     4.7369454   -0.9127504   -0.0001229 
N     3.6933673   -1.8239433   -0.0000013 
H     5.4786562    1.1136709   -0.0000859 
H     5.7465141   -1.3446654    0.0001207 
H    -1.1743090    0.4191499   -0.0000209 
H     0.9040579    1.8659037    0.0001720 
H    -0.8998771   -2.0993547   -0.0000628 
H     1.4413008   -3.0645250    0.0001062 
