# Supplementary material for: Excited state dynamics of azanaphthalenes reveal opportunities for the rational design of photoactive molecules
Source: Commun Chem. 2025 Jan 9;8:7. doi: 10.1038/s42004-024-01403-z (PMC11717923; doi:10.1038/s42004-024-01403-z)
Supplement: Supplementary file 3 — Supplementary Data 1 [file 42004_2024_1403_MOESM3_ESM.zip › geometries/quinoxaline/gs-min.xyz]

16
Energy = -416.6661687022
C    -0.1302179   -0.0224468   -0.0000164 
C     0.0246014   -1.4432494   -0.0000137 
C     1.2892514   -2.0145747    0.0000256 
C     2.4487214   -1.1806492    0.0000175 
C     2.2935682    0.2432189    0.0000093 
C     0.9817008    0.8078472    0.0000652 
N     3.3786214    1.0925622    0.0000036 
C     4.5619208    0.4896298   -0.0000319 
C     4.7169107   -0.9327284    0.0000276 
N     3.6912390   -1.7763644    0.0000415 
H     5.4509195    1.1345385   -0.0002087 
H     5.7239447   -1.3710317    0.0000742 
H    -1.1368262    0.4110441   -0.0001341 
H     0.8938433    1.8994775    0.0002013 
H    -0.8650197   -2.0833664   -0.0000682 
H     1.4385711   -3.0995073    0.0000072 
