# Supplementary material for: Excited state dynamics of azanaphthalenes reveal opportunities for the rational design of photoactive molecules
Source: Commun Chem. 2025 Jan 9;8:7. doi: 10.1038/s42004-024-01403-z (PMC11717923; doi:10.1038/s42004-024-01403-z)
Supplement: Supplementary file 3 — Supplementary Data 1 [file 42004_2024_1403_MOESM3_ESM.zip › geometries/quinoxaline/TS7.xyz]

16
Energy = -416.5065870269
C    -0.6544930   -2.2301854   -0.2171565 
C     0.7438659   -2.2295788   -0.1209373 
C     1.4763017   -1.0233342   -0.0506420 
C     0.7921346    0.2013447   -0.0462992 
C    -0.6646569    0.2160881   -0.1545683 
C    -1.3492495   -1.0003334   -0.2495107 
N    -1.3782541    1.4324844   -0.2292878 
C    -0.7554860    2.5556474    0.0155017 
C     0.6657976    2.5136528    0.4395817 
N     1.2976932    1.4737537   -0.1492588 
H    -1.3422346    3.4835406    0.0696191 
H     0.9549151    2.9486544    1.4180638 
H    -1.2071408   -3.1730875   -0.2821748 
H    -2.4380665   -0.9634356   -0.3681910 
H     1.2904034   -3.1800755   -0.1027012 
H     2.5684671   -1.0251361    0.0279521 
