# Supplementary material for: Excited state dynamics of azanaphthalenes reveal opportunities for the rational design of photoactive molecules
Source: Commun Chem. 2025 Jan 9;8:7. doi: 10.1038/s42004-024-01403-z (PMC11717923; doi:10.1038/s42004-024-01403-z)
Supplement: Supplementary file 3 — Supplementary Data 1 [file 42004_2024_1403_MOESM3_ESM.zip › geometries/quinoxaline/s1-min.xyz]

16
Energy = -416.5251496709
C    -0.1693168   -0.0423620   -0.0004721 
C    -0.0179032   -1.4322613   -0.0005031 
C     1.2723946   -2.0090994   -0.0003697 
C     2.4362130   -1.2179354    0.0078222 
C     2.2732237    0.2769027    0.0077879 
C     0.9664661    0.7989217   -0.0003547 
N     3.3966062    1.0264921    0.0021325 
C     4.6255632    0.4876594   -0.0078230 
C     4.7785008   -0.9171036   -0.0077857 
N     3.6945695   -1.7079284    0.0022387 
H     5.5080990    1.1368307    0.0021384 
H     5.7803281   -1.3609803    0.0021493 
H    -1.1682480    0.4083413   -0.0009317 
H     0.8691135    1.8900298   -0.0024770 
H    -0.8962535   -2.0874789   -0.0010404 
H     1.4123936   -3.0956283   -0.0025117 
