# Supplementary material for: Excited state dynamics of azanaphthalenes reveal opportunities for the rational design of photoactive molecules
Source: Commun Chem. 2025 Jan 9;8:7. doi: 10.1038/s42004-024-01403-z (PMC11717923; doi:10.1038/s42004-024-01403-z)
Supplement: Supplementary file 3 — Supplementary Data 1 [file 42004_2024_1403_MOESM3_ESM.zip › geometries/quinoxaline/s3s2-meci.xyz]

16
Energy = -416.495349235
C    -0.1508058   -0.0136899    0.0003055 
C     0.0063684   -1.4562289    0.0002818 
C     1.2664963   -2.0365866    0.0009624 
C     2.4501516   -1.2310152    0.0022040 
C     2.2841205    0.2927165    0.0021885 
C     0.9547289    0.8244248    0.0009767 
N     3.3928351    1.0333495    0.0008077 
C     4.6166447    0.5264275   -0.0008362 
C     4.7782516   -0.9568825   -0.0008073 
N     3.6923850   -1.7154783    0.0008517 
H     5.4911574    1.1858799   -0.0012162 
H     5.7742990   -1.4125061   -0.0011664 
H    -1.1574359    0.4181119   -0.0016331 
H     0.8484904    1.9152770   -0.0005903 
H    -0.8836205   -2.0947048   -0.0017083 
H     1.3976833   -3.1246948   -0.0006206 
