# Supplementary material for: Excited state dynamics of azanaphthalenes reveal opportunities for the rational design of photoactive molecules
Source: Commun Chem. 2025 Jan 9;8:7. doi: 10.1038/s42004-024-01403-z (PMC11717923; doi:10.1038/s42004-024-01403-z)
Supplement: Supplementary file 3 — Supplementary Data 1 [file 42004_2024_1403_MOESM3_ESM.zip › geometries/quinoxaline/s1t2-mecp.xyz]

16
Energy = -416.522693541
C    -0.1651751   -0.0400474    0.0026719 
C    -0.0133605   -1.4333066   -0.0017348 
C     1.2649940   -2.0094553   -0.0017609 
C     2.4276708   -1.2365313    0.0071365 
C     2.2608481    0.2933434   -0.0067923 
C     0.9590739    0.7979752    0.0021224 
N     3.4051652    1.0001128   -0.0315668 
C     4.6306668    0.4947905    0.0003326 
C     4.7849737   -0.9233854   -0.0010744 
N     3.6972672   -1.6809691    0.0317034 
H     5.5181157    1.1363588    0.0046933 
H     5.7898668   -1.3586937   -0.0062816 
H    -1.1649411    0.4086732    0.0071916 
H     0.8581984    1.8888224    0.0135921 
H    -0.8929695   -2.0868692   -0.0060615 
H     1.4013555   -3.0964184   -0.0141716 
