# Supplementary material for: Excited state dynamics of azanaphthalenes reveal opportunities for the rational design of photoactive molecules
Source: Commun Chem. 2025 Jan 9;8:7. doi: 10.1038/s42004-024-01403-z (PMC11717923; doi:10.1038/s42004-024-01403-z)
Supplement: Supplementary file 3 — Supplementary Data 1 [file 42004_2024_1403_MOESM3_ESM.zip › geometries/quinoxaline/s1s0-meci.xyz]

16
Energy = -416.520311664
C    -2.2109970   -0.8415993    0.1069356 
C    -2.0997955    0.4653866    0.6186009 
C    -1.1154781   -1.4571907   -0.5246311 
C     0.1199718   -0.7845921   -0.5786933 
C     0.2261631    0.5693759   -0.0945705 
C    -0.8936127    1.1805545    0.4905313 
N     1.3817482    1.3625921   -0.3737855 
C     2.4612381    0.7325178   -0.7473243 
C     2.3834126   -0.7623889   -0.6140742 
N     1.2648970   -1.2385775   -1.2463923 
H     3.3551924    1.3076991   -1.0224423 
H     2.6804419   -1.1894571    0.3723624 
H    -2.9645423    0.9403262    1.0947088 
H    -0.8094129    2.2212693    0.8215409 
H    -3.1591521   -1.3844688    0.1932253 
H    -1.1865445   -2.4710471   -0.9328217 
