# Supplementary material for: Excited state dynamics of azanaphthalenes reveal opportunities for the rational design of photoactive molecules
Source: Commun Chem. 2025 Jan 9;8:7. doi: 10.1038/s42004-024-01403-z (PMC11717923; doi:10.1038/s42004-024-01403-z)
Supplement: Supplementary file 3 — Supplementary Data 1 [file 42004_2024_1403_MOESM3_ESM.zip › geometries/quinoxaline/t1-min.xyz]

16
Energy = -416.5586086691
C    -0.1884747   -0.0578964   -0.0002099 
C    -0.0399250   -1.4211788   -0.0002358 
C     1.2992864   -2.0057401    0.0004712 
C     2.4756400   -1.1877535    0.0010949 
C     2.3183255    0.2559505    0.0010918 
C     0.9934015    0.8013838    0.0004996 
N     3.3700339    1.1027491    0.0007947 
C     4.6085465    0.4689550   -0.0001605 
C     4.7579918   -0.9024962   -0.0001413 
N     3.6850465   -1.7881633    0.0008210 
H     5.4817738    1.1315322   -0.0010566 
H     5.7534264   -1.3614503   -0.0009975 
H    -1.1812942    0.4042777   -0.0006287 
H     0.8974063    1.8921386   -0.0003138 
H    -0.9098997   -2.0863333   -0.0006877 
H     1.4404651   -3.0915749   -0.0003415 
