# Supplementary material for: Excited state dynamics of azanaphthalenes reveal opportunities for the rational design of photoactive molecules
Source: Commun Chem. 2025 Jan 9;8:7. doi: 10.1038/s42004-024-01403-z (PMC11717923; doi:10.1038/s42004-024-01403-z)
Supplement: Supplementary file 3 — Supplementary Data 1 [file 42004_2024_1403_MOESM3_ESM.zip › geometries/quinoxaline/t2t1-meci.xyz]

16
Energy = -416.540727822
C    -0.1638917   -0.0390138   -0.0001189 
C    -0.0118487   -1.4343216   -0.0001336 
C     1.2723533   -2.0067330    0.0002551 
C     2.4338808   -1.2088447    0.0007453 
C     2.2730023    0.2675528    0.0007441 
C     0.9668896    0.7965505    0.0002737 
N     3.3952411    1.0358046    0.0006470 
C     4.6199928    0.4879754   -0.0001546 
C     4.7732641   -0.9186051   -0.0001549 
N     3.6952461   -1.7173608    0.0006906 
H     5.5067046    1.1309909   -0.0008361 
H     5.7776568   -1.3555518   -0.0008008 
H    -1.1631550    0.4100996   -0.0005732 
H     0.8673221    1.8872139    0.0000334 
H    -0.8909341   -2.0881121   -0.0006117 
H     1.4100260   -3.0932447   -0.0000056 
