# Supplementary material for: Excited state dynamics of azanaphthalenes reveal opportunities for the rational design of photoactive molecules
Source: Commun Chem. 2025 Jan 9;8:7. doi: 10.1038/s42004-024-01403-z (PMC11717923; doi:10.1038/s42004-024-01403-z)
Supplement: Supplementary file 3 — Supplementary Data 1 [file 42004_2024_1403_MOESM3_ESM.zip › geometries/quinoxaline/t1s0-mecp.xyz]

16
Energy = -416.533538428
C    -2.2107153   -0.8478990    0.1342241 
C    -2.1114174    0.4725884    0.6061398 
C    -1.1069515   -1.4572871   -0.4889197 
C     0.1239970   -0.7705243   -0.5782437 
C     0.2151798    0.5886331   -0.1115053 
C    -0.9080327    1.1976224    0.4553041 
N     1.3805052    1.3920916   -0.3500894 
C     2.4472372    0.7369881   -0.6926405 
C     2.4075541   -0.7633000   -0.7213388 
N     1.2168159   -1.2936798   -1.2668729 
H     3.3791666    1.2970036   -0.8541919 
H     2.7262494   -1.2237060    0.2401776 
H    -2.9790673    0.9555056    1.0693342 
H    -0.8323246    2.2447674    0.7670119 
H    -3.1523159   -1.3993069    0.2347152 
H    -1.1623505   -2.4790971   -0.8799346 
