# Supplementary material for: Excited state dynamics of azanaphthalenes reveal opportunities for the rational design of photoactive molecules
Source: Commun Chem. 2025 Jan 9;8:7. doi: 10.1038/s42004-024-01403-z (PMC11717923; doi:10.1038/s42004-024-01403-z)
Supplement: Supplementary file 3 — Supplementary Data 1 [file 42004_2024_1403_MOESM3_ESM.zip › geometries/quinazoline/s3-min.xyz]

16
Energy = -416.4982298467
C    -0.2323890   -0.0495334   -0.0001820 
C    -0.0276101   -1.4244879   -0.0002934 
C     1.3068603   -1.9954328   -0.0002659 
C     2.4673973   -1.1869121   -0.0002837 
C     2.2509265    0.2576979   -0.0002213 
C     0.9386860    0.7882424   -0.0000978 
C     3.4475682    1.0550967   -0.0002832 
N     4.7014651    0.4759798   -0.0001498 
C     4.7495423   -0.8560746   -0.0001266 
N     3.6893087   -1.7625932   -0.0002914 
H    -1.2353767    0.3849724   -0.0001815 
H    -0.8811220   -2.1135273   -0.0004008 
H     0.8197728    1.8803422    0.0000442 
H     1.4362521   -3.0839263   -0.0002087 
H     3.4043629    2.1519037   -0.0003520 
H     5.7479954   -1.3102076    0.0000238 
