# Supplementary material for: Excited state dynamics of azanaphthalenes reveal opportunities for the rational design of photoactive molecules
Source: Commun Chem. 2025 Jan 9;8:7. doi: 10.1038/s42004-024-01403-z (PMC11717923; doi:10.1038/s42004-024-01403-z)
Supplement: Supplementary file 3 — Supplementary Data 1 [file 42004_2024_1403_MOESM3_ESM.zip › geometries/quinazoline/gs-min.xyz]

16
Energy = -416.6706474384
C    -0.1614357   -0.0377712   -0.0001599 
C     0.0137762   -1.4563382   -0.0002647 
C     1.2856021   -2.0129620   -0.0002665 
C     2.4326691   -1.1624433   -0.0004109 
C     2.2538268    0.2524205   -0.0003625 
C     0.9381129    0.8088803   -0.0001099 
C     3.4515362    1.0324225   -0.0002482 
N     4.6643228    0.4991437   -0.0000565 
C     4.7029770   -0.8772501   -0.0000982 
N     3.6888261   -1.7277639   -0.0002642 
H    -1.1746110    0.3800747   -0.0002071 
H    -0.8678644   -2.1074002   -0.0004709 
H     0.8123623    1.8983480    0.0002075 
H     1.4458753   -3.0961806   -0.0000946 
H     3.3878093    2.1307495   -0.0004483 
H     5.7098551   -1.3123900   -0.0000151 
