# Supplementary material for: Excited state dynamics of azanaphthalenes reveal opportunities for the rational design of photoactive molecules
Source: Commun Chem. 2025 Jan 9;8:7. doi: 10.1038/s42004-024-01403-z (PMC11717923; doi:10.1038/s42004-024-01403-z)
Supplement: Supplementary file 3 — Supplementary Data 1 [file 42004_2024_1403_MOESM3_ESM.zip › geometries/quinazoline/s2-min.xyz]

16
Energy = -416.5051915285
C    -0.2135936   -0.0499931    0.0656825 
C    -0.0207365   -1.5015377    0.0460654 
C     1.2378304   -2.0611558    0.0223146 
C     2.3888897   -1.1994100    0.0177639 
C     2.2087585    0.2847806    0.0379446 
C     0.8653027    0.8031393    0.0609315 
C     3.4098964    1.0073685    0.0340750 
N     4.6467119    0.4895587    0.0144309 
C     4.7861058   -0.9247801   -0.0038439 
N     3.6578731   -1.6097099   -0.0006229 
H    -1.2328715    0.3509478    0.0846972 
H    -0.9006428   -2.1551390    0.0501314 
H     0.7194350    1.8913869    0.0754995 
H     1.3877037   -3.1464503    0.0077392 
H     3.3725220    2.1084263    0.0488446 
H     5.7694107   -1.3936601   -0.0172498 
