# Supplementary material for: Excited state dynamics of azanaphthalenes reveal opportunities for the rational design of photoactive molecules
Source: Commun Chem. 2025 Jan 9;8:7. doi: 10.1038/s42004-024-01403-z (PMC11717923; doi:10.1038/s42004-024-01403-z)
Supplement: Supplementary file 3 — Supplementary Data 1 [file 42004_2024_1403_MOESM3_ESM.zip › geometries/quinazoline/s3s2-meci-right.xyz]

16
Energy = -416.501977368
C     0.0087727    0.0002263    0.0269739 
C     1.4589537    0.0002596   -0.0035375 
C     2.2019958   -0.0001950    1.1751286 
C     1.5296203   -0.0012947    2.4372825 
C     0.0330964   -0.0012502    2.4771577 
C    -0.6793778   -0.0002386    1.2385112 
C    -0.5261976   -0.0037835    3.7731410 
N     0.1735354   -0.0063399    4.9202018 
C     1.5766868   -0.0061409    4.8156970 
N     2.1673908   -0.0037338    3.6174306 
H    -0.5479222    0.0002477   -0.9165473 
H     1.9760734    0.0004075   -0.9693857 
H    -1.7771158   -0.0003096    1.2538672 
H     3.2974662   -0.0001587    1.1648448 
H    -1.6214516   -0.0040405    3.8863565 
H     2.1772837   -0.0088057    5.7266978 
