# Supplementary material for: Excited state dynamics of azanaphthalenes reveal opportunities for the rational design of photoactive molecules
Source: Commun Chem. 2025 Jan 9;8:7. doi: 10.1038/s42004-024-01403-z (PMC11717923; doi:10.1038/s42004-024-01403-z)
Supplement: Supplementary file 3 — Supplementary Data 1 [file 42004_2024_1403_MOESM3_ESM.zip › geometries/quinazoline/s3s2-meci-left.xyz]

16
Energy = -416.496094393
C    -0.2650453   -0.0360177   -0.0001523 
C    -0.0209215   -1.3977850   -0.0002714 
C     1.3223418   -1.9794294   -0.0002731 
C     2.4917481   -1.1889494   -0.0002590 
C     2.2359411    0.2410685   -0.0002037 
C     0.9200230    0.7763588   -0.0001224 
C     3.4448555    1.0505247   -0.0002571 
N     4.6870711    0.4608002   -0.0001441 
C     4.7719134   -0.8595525   -0.0001179 
N     3.6921728   -1.7762454   -0.0002573 
H    -1.2707388    0.3868327   -0.0001634 
H    -0.8580626   -2.1093527   -0.0003729 
H     0.8224937    1.8715902   -0.0000557 
H     1.4270313   -3.0711883   -0.0002829 
H     3.4099955    2.1475953   -0.0003247 
H     5.7728210   -1.3047099   -0.0000121 
