# Supplementary material for: Excited state dynamics of azanaphthalenes reveal opportunities for the rational design of photoactive molecules
Source: Commun Chem. 2025 Jan 9;8:7. doi: 10.1038/s42004-024-01403-z (PMC11717923; doi:10.1038/s42004-024-01403-z)
Supplement: Supplementary file 3 — Supplementary Data 1 [file 42004_2024_1403_MOESM3_ESM.zip › geometries/quinazoline/s2s1-meci-right.xyz]

16
Energy = -416.50431767
C    -0.2076305   -0.0421550    0.0655641 
C    -0.0157087   -1.5103792    0.0457120 
C     1.2330714   -2.0700807    0.0226972 
C     2.3910146   -1.2047056    0.0178760 
C     2.2164164    0.2907512    0.0384344 
C     0.8627267    0.8075291    0.0616981 
C     3.4110683    1.0049900    0.0341437 
N     4.6554987    0.5114190    0.0139069 
C     4.7832215   -0.9318151   -0.0033292 
N     3.6568086   -1.6010185    0.0000517 
H    -1.2283532    0.3551805    0.0835033 
H    -0.8992704   -2.1589028    0.0497094 
H     0.7140957    1.8955577    0.0761908 
H     1.3807999   -3.1558793    0.0079799 
H     3.3639243    2.1070843    0.0487261 
H     5.7649119   -1.4038034   -0.0184607 
