# Supplementary material for: Excited state dynamics of azanaphthalenes reveal opportunities for the rational design of photoactive molecules
Source: Commun Chem. 2025 Jan 9;8:7. doi: 10.1038/s42004-024-01403-z (PMC11717923; doi:10.1038/s42004-024-01403-z)
Supplement: Supplementary file 3 — Supplementary Data 1 [file 42004_2024_1403_MOESM3_ESM.zip › geometries/quinazoline/TS12.xyz]

16
Energy = -416.5040614480
C     0.0060860   -0.0309576    0.0224289 
C     1.4589890   -0.0207708   -0.0005321 
C     2.1970192    0.0302042    1.1759637 
C     1.5196799    0.0503681    2.4361700 
C     0.0243047    0.0120891    2.4700787 
C    -0.6842925   -0.0038770    1.2268819 
C    -0.5317684    0.0097440    3.7633503 
N     0.1624846    0.0901427    4.9129910 
C     1.5636848   -0.0504318    4.8187917 
N     2.1460392    0.0478574    3.6210507 
H    -0.5448818   -0.0231176   -0.9243626 
H     1.9797738   -0.0363935   -0.9645484 
H    -1.7810234    0.0449373    1.2385133 
H     3.2926108    0.0235205    1.1675665 
H    -1.6241644   -0.0715920    3.8781423 
H     2.1603585   -0.1103231    5.7300843 
