# Supplementary material for: Excited state dynamics of azanaphthalenes reveal opportunities for the rational design of photoactive molecules
Source: Commun Chem. 2025 Jan 9;8:7. doi: 10.1038/s42004-024-01403-z (PMC11717923; doi:10.1038/s42004-024-01403-z)
Supplement: Supplementary file 3 — Supplementary Data 1 [file 42004_2024_1403_MOESM3_ESM.zip › geometries/quinazoline/TS6.xyz]

16
Energy = -416.5160486117
C    -0.5912969   -2.1076490   -0.2376594 
C     0.7952593   -2.1085422   -0.0848676 
C     1.5239576   -0.8815010   -0.0302466 
C     0.8167162    0.3012208   -0.1458779 
C    -0.6129710    0.3252242   -0.2519243 
C    -1.3126326   -0.8865234   -0.3116030 
C    -1.2319775    1.6682385   -0.1620215 
N    -0.6389937    2.7092840    0.5057122 
C     0.6762999    2.5142407    0.6250171 
N     1.2301822    1.6571673   -0.3304085 
H    -1.1328611   -3.0579275   -0.3037223 
H     1.3414774   -3.0569611   -0.0255714 
H    -2.4034662   -0.8900612   -0.4325421 
H     2.6154081   -0.8738734    0.0610318 
H    -2.3079048    1.7710353   -0.3597160 
H     1.2328029    2.9166364    1.4844058 
