# Supplementary material for: Excited state dynamics of azanaphthalenes reveal opportunities for the rational design of photoactive molecules
Source: Commun Chem. 2025 Jan 9;8:7. doi: 10.1038/s42004-024-01403-z (PMC11717923; doi:10.1038/s42004-024-01403-z)
Supplement: Supplementary file 3 — Supplementary Data 1 [file 42004_2024_1403_MOESM3_ESM.zip › geometries/quinazoline/s2s1-meci-left.xyz]

16
Energy = -416.514752117
C    -0.7134762   -2.1283126   -0.0028689 
C     0.7098124   -2.2027420   -0.0027182 
C     1.4671072   -0.9956653   -0.0013543 
C     0.8206351    0.2676181    0.0001407 
C    -0.6685586    0.3394580   -0.0000573 
C    -1.3972831   -0.8700902   -0.0017269 
C    -1.2437201    1.6383194    0.0016608 
N    -0.4984866    2.7799739    0.0037219 
C     0.8589799    2.5799340    0.0039395 
N     1.5596374    1.4185268    0.0020884 
H    -1.3054147   -3.0512867   -0.0038057 
H     1.2130700   -3.1743861   -0.0034892 
H    -2.4941594   -0.8456320   -0.0019381 
H     2.5619237   -1.0077272   -0.0011679 
H    -2.3353537    1.7583986    0.0015879 
H     1.4652876    3.4936136    0.0059843 
