# Supplementary material for: Excited state dynamics of azanaphthalenes reveal opportunities for the rational design of photoactive molecules
Source: Commun Chem. 2025 Jan 9;8:7. doi: 10.1038/s42004-024-01403-z (PMC11717923; doi:10.1038/s42004-024-01403-z)
Supplement: Supplementary file 3 — Supplementary Data 1 [file 42004_2024_1403_MOESM3_ESM.zip › geometries/quinazoline/s1-min.xyz]

16
Energy =
C    -2.2422465    0.3675597   -0.0000001 
C    -2.0503096   -1.0179730   -0.0000003 
C    -0.7466279   -1.5745713    0.0000002 
C     0.3775383   -0.7326275    0.0000006 
C     0.1797519    0.7050886    0.0000003 
C    -1.1223757    1.2336648   -0.0000001 
C     1.4020801    1.4818340    0.0000004 
N     2.6045583    0.8366201   -0.0000007 
C     2.7762814   -0.4714027   -0.0000003 
N     1.6601176   -1.2413087    0.0000012 
H    -3.2542486    0.7878398   -0.0000003 
H    -2.9149616   -1.6920702   -0.0000005 
H    -1.2609630    2.3220795    0.0000002 
H    -0.5930655   -2.6587739    0.0000002 
H     1.4136729    2.5769879    0.0000002 
H     3.7707980   -0.9229469   -0.0000009 
