# Supplementary material for: Excited state dynamics of azanaphthalenes reveal opportunities for the rational design of photoactive molecules
Source: Commun Chem. 2025 Jan 9;8:7. doi: 10.1038/s42004-024-01403-z (PMC11717923; doi:10.1038/s42004-024-01403-z)
Supplement: Supplementary file 3 — Supplementary Data 1 [file 42004_2024_1403_MOESM3_ESM.zip › geometries/quinazoline/s1s0-meci-right.xyz]

16
Energy = -416.523370062
C    -2.2405660   -0.8479472    0.1317502 
C    -2.1693918    0.4775903    0.5944693 
C    -1.1226290   -1.4528747   -0.4773236 
C     0.0807847   -0.7368200   -0.5574984 
C     0.1557709    0.6138035   -0.1037197 
C    -0.9791202    1.2205558    0.4560265 
C     1.4292984    1.3376841   -0.3951876 
N     2.5468936    0.7298310   -0.6642427 
C     2.3455112   -0.7015637   -0.5303441 
N     1.2520204   -1.1827241   -1.2315060 
H    -3.0513241    0.9440012    1.0472524 
H    -3.1737441   -1.4137589    0.2322415 
H    -0.9386720    2.2683175    0.7785590 
H    -1.1651495   -2.4772108   -0.8624704 
H     2.5686812   -1.0868569    0.4871777 
H     1.4199962    2.4388930   -0.4079039 
