# Supplementary material for: Excited state dynamics of azanaphthalenes reveal opportunities for the rational design of photoactive molecules
Source: Commun Chem. 2025 Jan 9;8:7. doi: 10.1038/s42004-024-01403-z (PMC11717923; doi:10.1038/s42004-024-01403-z)
Supplement: Supplementary file 3 — Supplementary Data 1 [file 42004_2024_1403_MOESM3_ESM.zip › geometries/quinazoline/s1s0-meci-left.xyz]

16
Energy = -416.52797035
C    -0.1921805   -0.1311753    0.1589148 
C     0.0402453   -1.5098039    0.0845718 
C     1.3580144   -2.0024583   -0.0580983 
C     2.4356211   -1.1114748   -0.1240836 
C     2.1887716    0.2973908   -0.0584818 
C     0.8857177    0.7830636    0.0714900 
C     3.4462947    1.0679845   -0.3095961 
N     4.5019359    0.4875613    0.4232046 
C     4.7465105   -0.8182749   -0.0058927 
N     3.7593522   -1.6460812   -0.2326016 
H    -1.2132752    0.2477255    0.2807993 
H    -0.7983159   -2.2128307    0.1417177 
H     0.7072707    1.8630334    0.1206893 
H     1.5600153   -3.0770435   -0.1236233 
H     3.6516963    1.3350368   -1.3680458 
H     5.7709899   -1.2087028    0.0659183 
