# Supplementary material for: Excited state dynamics of azanaphthalenes reveal opportunities for the rational design of photoactive molecules
Source: Commun Chem. 2025 Jan 9;8:7. doi: 10.1038/s42004-024-01403-z (PMC11717923; doi:10.1038/s42004-024-01403-z)
Supplement: Supplementary file 3 — Supplementary Data 1 [file 42004_2024_1403_MOESM3_ESM.zip › geometries/quinazoline/TS5.xyz]

16
Energy = -416.5239155673
C    -0.7098854   -2.1633513   -0.0464109 
C     0.6907818   -2.1599844   -0.0159863 
C     1.4079687   -0.9431450    0.0380025 
C     0.7276047    0.2838552    0.0626952 
C    -0.7124826    0.2734139    0.0177889 
C    -1.4147894   -0.9382953   -0.0395823 
C    -1.2967225    1.6212831   -0.1654567 
N    -0.5121678    2.5851249    0.4602953 
C     0.8280907    2.6133712    0.2827958 
N     1.4895180    1.4765855    0.1286810 
H    -1.2616057   -3.1096260   -0.0749812 
H     1.2418853   -3.1075600   -0.0268547 
H    -2.5108318   -0.9258506   -0.0657506 
H     2.5031042   -0.9322480    0.0527310 
H    -1.8622844    1.8854705   -1.0765318 
H     1.3805654    3.5402462    0.4819434 
