# Supplementary material for: Excited state dynamics of azanaphthalenes reveal opportunities for the rational design of photoactive molecules
Source: Commun Chem. 2025 Jan 9;8:7. doi: 10.1038/s42004-024-01403-z (PMC11717923; doi:10.1038/s42004-024-01403-z)
Supplement: Supplementary file 3 — Supplementary Data 1 [file 42004_2024_1403_MOESM3_ESM.zip › geometries/quinazoline/s1t2-mecp.xyz]

16
Energy = -416.534413951
C    -2.2420141    0.3697175   -0.0000000 
C    -2.0472755   -1.0178992   -0.0000003 
C    -0.7468793   -1.5741768    0.0000001 
C     0.3755871   -0.7319270    0.0000006 
C     0.1749136    0.7054088    0.0000004 
C    -1.1256832    1.2341894   -0.0000001 
C     1.4002508    1.4825081    0.0000005 
N     2.5950119    0.8297441   -0.0000008 
C     2.7822237   -0.4766526   -0.0000003 
N     1.6625273   -1.2347358    0.0000013 
H    -3.2547464    0.7877866   -0.0000003 
H    -2.9123728   -1.6916109   -0.0000006 
H    -1.2628428    2.3229042    0.0000001 
H    -0.5935371   -2.6584770    0.0000002 
H     1.4166087    2.5774855    0.0000000 
H     3.7782282   -0.9242648   -0.0000009 
