# Supplementary material for: Excited state dynamics of azanaphthalenes reveal opportunities for the rational design of photoactive molecules
Source: Commun Chem. 2025 Jan 9;8:7. doi: 10.1038/s42004-024-01403-z (PMC11717923; doi:10.1038/s42004-024-01403-z)
Supplement: Supplementary file 3 — Supplementary Data 1 [file 42004_2024_1403_MOESM3_ESM.zip › geometries/quinazoline/t2t1-meci.xyz]

16
Energy = -416.542837068
C    -2.2364302    0.3633008    0.0000013 
C    -2.0567260   -1.0240146    0.0000006 
C    -0.7491980   -1.5757244   -0.0000009 
C     0.3700615   -0.7277054    0.0000016 
C     0.1915140    0.7070355   -0.0000007 
C    -1.1184141    1.2321545    0.0000003 
C     1.4065467    1.4808202    0.0000023 
N     2.6232374    0.8492404   -0.0000080 
C     2.7673729   -0.4654474    0.0000080 
N     1.6568112   -1.2393783   -0.0000032 
H    -3.2471576    0.7875353   -0.0000011 
H    -2.9225938   -1.6955266   -0.0000004 
H    -1.2616237    2.3197309   -0.0000012 
H    -0.5908590   -2.6595105    0.0000006 
H     1.4100376    2.5756374    0.0000023 
H     3.7574210   -0.9281478   -0.0000013 
