# Supplementary material for: Excited state dynamics of azanaphthalenes reveal opportunities for the rational design of photoactive molecules
Source: Commun Chem. 2025 Jan 9;8:7. doi: 10.1038/s42004-024-01403-z (PMC11717923; doi:10.1038/s42004-024-01403-z)
Supplement: Supplementary file 3 — Supplementary Data 1 [file 42004_2024_1403_MOESM3_ESM.zip › geometries/quinazoline/t1-min.xyz]

16
Energy = -416.5615085115
C    -2.2477723    0.3403070   -0.0000001 
C    -2.0871126   -1.0231112    0.0000003 
C    -0.7458899   -1.5818258    0.0000003 
C     0.4156261   -0.7301207    0.0000005 
C     0.2375840    0.7064003    0.0000010 
C    -1.0846576    1.2352527    0.0000005 
C     1.4212903    1.4722937    0.0000002 
N     2.6822542    0.8950281   -0.0000005 
C     2.7099365   -0.4190736   -0.0000006 
N     1.6283896   -1.3053978    0.0000002 
H    -3.2495722    0.7843511   -0.0000009 
H    -2.9507025   -1.6958771   -0.0000006 
H    -1.2362259    2.3205557   -0.0000006 
H    -0.5756059   -2.6631793    0.0000005 
H     1.3890519    2.5686922    0.0000006 
H     3.6934065   -0.9042954   -0.0000008 
