# Supplementary material for: Excited state dynamics of azanaphthalenes reveal opportunities for the rational design of photoactive molecules
Source: Commun Chem. 2025 Jan 9;8:7. doi: 10.1038/s42004-024-01403-z (PMC11717923; doi:10.1038/s42004-024-01403-z)
Supplement: Supplementary file 3 — Supplementary Data 1 [file 42004_2024_1403_MOESM3_ESM.zip › geometries/quinazoline/t1s0-mecp-right.xyz]

16
Energy = -416.530934637
C    -2.2481841   -0.8479378    0.1405203 
C    -2.1848414    0.4850617    0.5786594 
C    -1.1224088   -1.4514240   -0.4559183 
C     0.0786282   -0.7290829   -0.5450542 
C     0.1428668    0.6253746   -0.1106498 
C    -0.9954155    1.2323638    0.4359170 
C     1.4247673    1.3444810   -0.3701191 
N     2.5398559    0.7374215   -0.6200344 
C     2.3970781   -0.7096758   -0.5928233 
N     1.2279555   -1.2180295   -1.2076543 
H    -3.0712707    0.9567157    1.0174043 
H    -3.1796261   -1.4159391    0.2429443 
H    -0.9608160    2.2834864    0.7477268 
H    -1.1547865   -2.4807517   -0.8290838 
H     2.6398976   -1.1268671    0.4077692 
H     1.4246595    2.4457233   -0.3423241 
