# Supplementary material for: Excited state dynamics of azanaphthalenes reveal opportunities for the rational design of photoactive molecules
Source: Commun Chem. 2025 Jan 9;8:7. doi: 10.1038/s42004-024-01403-z (PMC11717923; doi:10.1038/s42004-024-01403-z)
Supplement: Supplementary file 3 — Supplementary Data 1 [file 42004_2024_1403_MOESM3_ESM.zip › geometries/quinazoline/t1s0-mecp-left.xyz]

16
Energy = -416.535762434
C    -0.1922596   -0.1347737    0.1198494 
C     0.0333720   -1.5160862    0.0924311 
C     1.3524175   -2.0134330   -0.0141258 
C     2.4298726   -1.1232520   -0.0860732 
C     2.1977622    0.2819636   -0.0491702 
C     0.8916065    0.7730649    0.0361144 
C     3.4415229    1.0986004   -0.2277157 
N     4.5443514    0.4739429    0.4137753 
C     4.7427987   -0.8342571   -0.0432298 
N     3.7505181   -1.6626779   -0.2165649 
H    -1.2134956    0.2526865    0.2123761 
H    -0.8086058   -2.2143935    0.1539606 
H     0.7155613    1.8545232    0.0617137 
H     1.5546594   -3.0891927   -0.0579230 
H     3.6359938    1.4346928   -1.2695410 
H     5.7725887   -1.2174575   -0.0589946 
