# Supplementary material for: Excited state dynamics of azanaphthalenes reveal opportunities for the rational design of photoactive molecules
Source: Commun Chem. 2025 Jan 9;8:7. doi: 10.1038/s42004-024-01403-z (PMC11717923; doi:10.1038/s42004-024-01403-z)
Supplement: Supplementary file 3 — Supplementary Data 1 [file 42004_2024_1403_MOESM3_ESM.zip › geometries/isoquinoline/s2s1-meci.xyz]

17
Energy = -400.489401094
C     0.0022240    0.0004383    0.0023491 
C     1.4156773   -0.0000781   -0.0036305 
C     2.1389037   -0.0007282    1.2160700 
C     1.4546587    0.0000452    2.4544402 
C    -0.0172131    0.0010807    2.4698521 
C    -0.7036171    0.0016724    1.2350388 
C    -0.6753882    0.0023852    3.7492893 
C     0.0965752   -0.0039155    4.9336267 
N     1.4393024   -0.0071281    4.8709757 
C     2.1491815    0.0045848    3.7134858 
H    -0.5521117   -0.0008855   -0.9428307 
H     1.9632373   -0.0010039   -0.9532266 
H    -1.8006372    0.0032278    1.2376144 
H     3.2359808   -0.0016095    1.2072619 
H     3.2429502    0.0127690    3.7730079 
H    -1.7684119   -0.0011099    3.8236708 
H    -0.3632619   -0.0119446    5.9288551 
