# Supplementary material for: Excited state dynamics of azanaphthalenes reveal opportunities for the rational design of photoactive molecules
Source: Commun Chem. 2025 Jan 9;8:7. doi: 10.1038/s42004-024-01403-z (PMC11717923; doi:10.1038/s42004-024-01403-z)
Supplement: Supplementary file 3 — Supplementary Data 1 [file 42004_2024_1403_MOESM3_ESM.zip › geometries/isoquinoline/s1s0-meci.xyz]

17
Energy = -400.509633065
C    -0.0113899    0.0015877   -0.0376323 
C     1.3907300   -0.0041403   -0.0086339 
C     2.0778328    0.0073023    1.2282255 
C     1.3467375   -0.0120576    2.4173382 
C    -0.0904601   -0.0350167    2.4071269 
C    -0.7511614   -0.0163126    1.1645428 
C    -0.7930729   -0.1769189    3.6958225 
C    -0.0797668   -0.5948371    4.8191336 
N     1.2768519   -0.7322932    4.7109771 
C     1.8094342    0.1819919    3.8236593 
H    -0.5395002    0.0113733   -0.9980755 
H     1.9595388   -0.0002673   -0.9454664 
H    -1.8480595   -0.0165618    1.1321521 
H     3.1730048    0.0297993    1.2593505 
H     1.8939079    1.2358436    4.1706500 
H    -1.8886197   -0.2062972    3.7044217 
H    -0.5846474   -1.0351552    5.6895480 
