# Supplementary material for: Excited state dynamics of azanaphthalenes reveal opportunities for the rational design of photoactive molecules
Source: Commun Chem. 2025 Jan 9;8:7. doi: 10.1038/s42004-024-01403-z (PMC11717923; doi:10.1038/s42004-024-01403-z)
Supplement: Supplementary file 3 — Supplementary Data 1 [file 42004_2024_1403_MOESM3_ESM.zip › geometries/isoquinoline/gs-min.xyz]

17
Energy = -400.6514346162
C    -0.1864569   -0.0306347   -0.0001100 
C    -0.0212836   -1.4498266   -0.0001956 
C     1.2487434   -2.0087893   -0.0001368 
C     2.4017832   -1.1634884    0.0000230 
C     2.2393156    0.2578314   -0.0000083 
C     0.9191812    0.8085091   -0.0000314 
C     3.4297101    1.0480261   -0.0000985 
C     4.6646681    0.4196719   -0.0001204 
N     4.8400239   -0.9444186   -0.0000920 
C     3.7376145   -1.6832952   -0.0000119 
H    -1.1964452    0.3954187   -0.0000601 
H    -0.9060673   -2.0967003   -0.0003310 
H     0.7929665    1.8980005    0.0000713 
H     1.3820331   -3.0975426   -0.0002923 
H     3.8791407   -2.7742515    0.0000232 
H     3.3651436    2.1426175   -0.0001646 
H     5.5888491    1.0102220   -0.0001448 
