# Supplementary material for: Excited state dynamics of azanaphthalenes reveal opportunities for the rational design of photoactive molecules
Source: Commun Chem. 2025 Jan 9;8:7. doi: 10.1038/s42004-024-01403-z (PMC11717923; doi:10.1038/s42004-024-01403-z)
Supplement: Supplementary file 3 — Supplementary Data 1 [file 42004_2024_1403_MOESM3_ESM.zip › geometries/isoquinoline/s1-min-pipi.xyz]

17
Energy = -400.4980867224
C     1.2853206    1.3592939   -0.0000001 
N     2.4968106    0.7291722    0.0000008 
C     2.4172049   -0.6455923    0.0000001 
C     1.2230843   -1.4152349    0.0000007 
C    -1.2924197   -1.4368598   -0.0000002 
C    -2.5122621   -0.6998180   -0.0000002 
C    -2.4551398    0.7281121    0.0000001 
C    -1.2145431    1.4269857   -0.0000002 
C    -0.0413713   -0.7739221   -0.0000002 
C     0.0160760    0.7195756   -0.0000009 
H     1.3197641    2.4578541    0.0000004 
H     3.3831556   -1.1668851   -0.0000011 
H     1.2922044   -2.5098659    0.0000004 
H    -1.3100583   -2.5338609    0.0000002 
H    -3.4777380   -1.2152546    0.0000001 
H    -3.3871681    1.3056878    0.0000001 
H    -1.2087116    2.5239606    0.0000001 
