# Supplementary material for: Excited state dynamics of azanaphthalenes reveal opportunities for the rational design of photoactive molecules
Source: Commun Chem. 2025 Jan 9;8:7. doi: 10.1038/s42004-024-01403-z (PMC11717923; doi:10.1038/s42004-024-01403-z)
Supplement: Supplementary file 3 — Supplementary Data 1 [file 42004_2024_1403_MOESM3_ESM.zip › geometries/isoquinoline/s1-min-npi.xyz]

17
Energy = -400.4949895436
C    -0.0000740   -0.0000237    0.0000760 
C     1.4001914   -0.0000595   -0.0000217 
C     2.0985851    0.0002117    1.2289716 
C     1.3920652    0.0063451    2.4481222 
C    -0.0570597    0.0110075    2.4629905 
C    -0.7207848    0.0020658    1.2164792 
C    -0.7694460    0.0349074    3.7282576 
C    -0.0229391   -0.0249120    4.9334839 
N     1.2894643   -0.0350760    4.8062535 
C     2.0974950    0.0526928    3.7271592 
H    -0.5494700   -0.0039854   -0.9490957 
H     1.9592870   -0.0083175   -0.9427758 
H    -1.8176725    0.0071421    1.2007468 
H     3.1956526   -0.0074831    1.2428244 
H     3.1773437    0.1694458    3.8477704 
H    -1.8597239   -0.0484038    3.7756862 
H    -0.4633544   -0.1138672    5.9327617 
