# Supplementary material for: Excited state dynamics of azanaphthalenes reveal opportunities for the rational design of photoactive molecules
Source: Commun Chem. 2025 Jan 9;8:7. doi: 10.1038/s42004-024-01403-z (PMC11717923; doi:10.1038/s42004-024-01403-z)
Supplement: Supplementary file 3 — Supplementary Data 1 [file 42004_2024_1403_MOESM3_ESM.zip › geometries/isoquinoline/s3s2-meci.xyz]

17
Energy = -400.477852628
C    -0.2114736   -0.0652626   -0.0000933 
C    -0.0808457   -1.4514920   -0.0001916 
C     1.2476522   -2.0071443   -0.0001572 
C     2.3922491   -1.1785091   -0.0000740 
C     2.2499359    0.2775727   -0.0000513 
C     0.9365358    0.8035633   -0.0000074 
C     3.4317043    1.0620301   -0.0000912 
C     4.7176307    0.4138771   -0.0001062 
N     4.8618208   -0.9058141   -0.0000441 
C     3.7235626   -1.6935192   -0.0000329 
H    -1.2080767    0.3933182   -0.0000886 
H    -0.9578658   -2.1056649   -0.0002968 
H     0.7876847    1.8903397    0.0000568 
H     1.3851971   -3.0964722   -0.0002279 
H     3.8939387   -2.7780931   -0.0000007 
H     3.3732583    2.1571608   -0.0001276 
H     5.6360116    1.0154595   -0.0001459 
