# Supplementary material for: Excited state dynamics of azanaphthalenes reveal opportunities for the rational design of photoactive molecules
Source: Commun Chem. 2025 Jan 9;8:7. doi: 10.1038/s42004-024-01403-z (PMC11717923; doi:10.1038/s42004-024-01403-z)
Supplement: Supplementary file 3 — Supplementary Data 1 [file 42004_2024_1403_MOESM3_ESM.zip › geometries/isoquinoline/s1t2-mecp.xyz]

17
Energy = -400.496428091
C     1.2858285    1.3503165    0.0000000 
N     2.4797910    0.7330882    0.0000007 
C     2.4297481   -0.6525631   -0.0000001 
C     1.2214750   -1.4171544    0.0000003 
C    -1.2839897   -1.4337227   -0.0000001 
C    -2.5045331   -0.6949880   -0.0000005 
C    -2.4615974    0.7463491    0.0000000 
C    -1.2281363    1.4232973   -0.0000003 
C    -0.0272435   -0.7694183   -0.0000003 
C     0.0056787    0.7060504   -0.0000009 
H     1.3146284    2.4501336    0.0000005 
H     3.3992045   -1.1632574   -0.0000009 
H     1.2793029   -2.5128606    0.0000006 
H    -1.3075226   -2.5306172    0.0000003 
H    -3.4652015   -1.2194151    0.0000001 
H    -3.3963691    1.3176820    0.0000004 
H    -1.2068554    2.5204279    0.0000001 
