# Supplementary material for: Excited state dynamics of azanaphthalenes reveal opportunities for the rational design of photoactive molecules
Source: Commun Chem. 2025 Jan 9;8:7. doi: 10.1038/s42004-024-01403-z (PMC11717923; doi:10.1038/s42004-024-01403-z)
Supplement: Supplementary file 3 — Supplementary Data 1 [file 42004_2024_1403_MOESM3_ESM.zip › geometries/isoquinoline/TS1.xyz]

17
Energy = -400.4930871844
C    -0.6421261   -2.2757564    0.0249237 
C     0.7687611   -2.2660264   -0.0129105 
C     1.4834460   -1.0446014   -0.0498913 
C     0.7912463    0.1894142    0.0196496 
C    -0.6779797    0.1879185   -0.0172100 
C    -1.3561231   -1.0505307    0.0372586 
C    -1.3522402    1.4561940   -0.1100379 
C    -0.5816980    2.6421407    0.0183955 
N     0.7505870    2.5971902   -0.0214431 
C     1.4831506    1.4512962    0.0354448 
H    -1.1866348   -3.2262338    0.0494365 
H     1.3251692   -3.2107210    0.0043963 
H    -2.4531661   -1.0538790    0.0307753 
H     2.5802981   -1.0472614   -0.0586338 
H     2.5665483    1.5164347   -0.1121141 
H    -2.4439584    1.5192530   -0.0387568 
H    -1.0552816    3.6151700    0.2007227 
