# Supplementary material for: Excited state dynamics of azanaphthalenes reveal opportunities for the rational design of photoactive molecules
Source: Commun Chem. 2025 Jan 9;8:7. doi: 10.1038/s42004-024-01403-z (PMC11717923; doi:10.1038/s42004-024-01403-z)
Supplement: Supplementary file 3 — Supplementary Data 1 [file 42004_2024_1403_MOESM3_ESM.zip › geometries/isoquinoline/TS2.xyz]

17
Energy = -400.4927876817
C    -0.6200519   -2.2607433   -0.1236032 
C     0.7773889   -2.2852287   -0.1899046 
C     1.4966879   -1.0662380   -0.1466652 
C     0.8141418    0.1535567   -0.0274562 
C    -0.6311540    0.1908613    0.0456460 
C    -1.3202686   -1.0349478   -0.0073308 
C    -1.3156743    1.4820887    0.1635405 
C    -0.5535347    2.6231372    0.4295483 
N     0.7830289    2.4763695    0.4473053 
C     1.4515790    1.4708541   -0.1885751 
H    -1.1865866   -3.1990292   -0.1614324 
H     1.3155791   -3.2360565   -0.2730132 
H    -2.4170609   -1.0358493    0.0191751 
H     2.5921561   -1.0659723   -0.2030862 
H     2.1977340    1.6924246   -0.9661205 
H    -2.3958102    1.5090962    0.3453298 
H    -0.9874923    3.5526125    0.8180517 
