# Supplementary material for: Excited state dynamics of azanaphthalenes reveal opportunities for the rational design of photoactive molecules
Source: Commun Chem. 2025 Jan 9;8:7. doi: 10.1038/s42004-024-01403-z (PMC11717923; doi:10.1038/s42004-024-01403-z)
Supplement: Supplementary file 3 — Supplementary Data 1 [file 42004_2024_1403_MOESM3_ESM.zip › geometries/isoquinoline/t2-min.xyz]

17
Energy = -400.4968127194
C     1.2938452    1.3436645   -0.0000001 
N     2.4741892    0.7327923    0.0000010 
C     2.4428215   -0.6499183   -0.0000001 
C     1.2226609   -1.4228238   -0.0000005 
C    -1.2773351   -1.4330854   -0.0000004 
C    -2.5081946   -0.6835504    0.0000001 
C    -2.4672286    0.7547767   -0.0000001 
C    -1.2450295    1.4195697   -0.0000007 
C    -0.0210606   -0.7634660   -0.0000010 
C     0.0011255    0.6863308   -0.0000018 
H     1.3147199    2.4438736    0.0000008 
H     3.4149623   -1.1543282    0.0000005 
H     1.2729632   -2.5181905    0.0000003 
H    -1.3030315   -2.5292229    0.0000004 
H    -3.4663729   -1.2127937    0.0000007 
H    -3.4034103    1.3235360    0.0000009 
H    -1.2114162    2.5161839   -0.0000001 
