# Supplementary material for: Excited state dynamics of azanaphthalenes reveal opportunities for the rational design of photoactive molecules
Source: Commun Chem. 2025 Jan 9;8:7. doi: 10.1038/s42004-024-01403-z (PMC11717923; doi:10.1038/s42004-024-01403-z)
Supplement: Supplementary file 3 — Supplementary Data 1 [file 42004_2024_1403_MOESM3_ESM.zip › geometries/isoquinoline/t1-min.xyz]

17
Energy = -400.5460854433
C     1.2747963    1.3458403    0.0000006 
N     2.5068682    0.6811275    0.0000011 
C     2.4543370   -0.6316727   -0.0000001 
C     1.2209929   -1.4073790   -0.0000011 
C    -1.2777983   -1.4135333    0.0000005 
C    -2.5236342   -0.6677365    0.0000004 
C    -2.4910865    0.7080910   -0.0000004 
C    -1.2218841    1.4191334   -0.0000011 
C    -0.0255787   -0.7414486    0.0000001 
C     0.0062582    0.7082792   -0.0000004 
H     1.3346543    2.4408451    0.0000010 
H     3.4138496   -1.1673767   -0.0000004 
H     1.2702595   -2.5026009   -0.0000007 
H    -1.2975047   -2.5099234    0.0000007 
H    -3.4751405   -1.2102205    0.0000008 
H    -3.4220069    1.2866374   -0.0000003 
H    -1.2131736    2.5152860   -0.0000007 
