# Supplementary material for: Excited state dynamics of azanaphthalenes reveal opportunities for the rational design of photoactive molecules
Source: Commun Chem. 2025 Jan 9;8:7. doi: 10.1038/s42004-024-01403-z (PMC11717923; doi:10.1038/s42004-024-01403-z)
Supplement: Supplementary file 3 — Supplementary Data 1 [file 42004_2024_1403_MOESM3_ESM.zip › geometries/isoquinoline/t2t1-meci.xyz]

17
Energy = -400.478716305
C    -0.1832365    0.0389817    0.0166523 
C     0.0664866   -1.3950100   -0.1770711 
C     1.3337096   -1.9446407   -0.0867489 
C     2.4390591   -1.1621867    0.3203900 
C     2.2191437    0.3084053    0.5703970 
C     0.8876625    0.8342197    0.3186345 
C     3.3452023    0.9759739   -0.0484379 
C     4.5800490    0.3367297   -0.1403820 
N     4.9119824   -0.9713775    0.2539849 
C     3.7712135   -1.6941511    0.2742404 
H    -1.1963896    0.4372866   -0.0907991 
H    -0.7711163   -2.0465213   -0.4574191 
H     0.7467526    1.9209168    0.4180118 
H     1.4831047   -3.0031171   -0.3398840 
H     3.8767816   -2.7912148    0.2257123 
H     3.2560089    1.9877817   -0.4703218 
H     5.4125057    0.8992734   -0.5886396 
