# Supplementary material for: Excited state dynamics of azanaphthalenes reveal opportunities for the rational design of photoactive molecules
Source: Commun Chem. 2025 Jan 9;8:7. doi: 10.1038/s42004-024-01403-z (PMC11717923; doi:10.1038/s42004-024-01403-z)
Supplement: Supplementary file 3 — Supplementary Data 1 [file 42004_2024_1403_MOESM3_ESM.zip › geometries/isoquinoline/t1s0-mecp.xyz]

17
Energy = -400.523781068
C    -0.1969754   -0.0466958   -0.0002929 
C    -0.0655754   -1.4243072   -0.2184338 
C     1.2162043   -2.0370727   -0.2232622 
C     2.3541650   -1.2592924   -0.0276346 
C     2.2305989    0.1550728    0.1631611 
C     0.9529218    0.7507605    0.1820529 
C     3.4700921    0.9150619    0.1905303 
C     4.6882201    0.2995911   -0.2654655 
N     4.7992769   -0.9924626   -0.4952262 
C     3.7584229   -1.7574669    0.1523274 
H    -1.1899870    0.4164149    0.0171301 
H    -0.9583234   -2.0403864   -0.3775692 
H     0.8564826    1.8313847    0.3476108 
H     1.3125888   -3.1183961   -0.3728443 
H     4.0075177   -1.9187393    1.2203025 
H     3.4296264    2.0059305    0.2968636 
H     5.5136637    0.9519526   -0.5909304 
